# Supplementary material for: catena-Poly[[[aqua­(pyrazino­[2,3-f][1,10]phenanthroline-κ2 N 8,N 9)zinc(II)]-μ-penta­nedioato] monohydrate]
Source: Acta Crystallogr Sect E Struct Rep Online. 2010 Nov 6;66(Pt 12):m1522–3. doi: 10.1107/S1600536810042340 (PMC3011601; doi:10.1107/S1600536810042340)
Supplement: Supplementary file 1 [file e-66-m1522-sup1.cif]

##############################################################################
###                                                                        ###
###        Electronic paper (Acta Crystallographica Section E)             ###
###                                                                        ###
##############################################################################
#                                                                            #
# This CIF contains the data in a paper accepted for publication in Acta     #
# Crystallographica Section E. It conforms to the requirements of Notes      #
# for Authors for Section E, and has been peer reviewed under the auspices   #
# of the IUCr Commission on Journals.                                        #
#                                                                            #
# Full details of the Crystallographic Information File format               #
# are given in the paper "The Crystallographic Information File (CIF):       #
# a New Standard Archive File for Crystallography" by S. R. Hall, F. H.      #
# Allen and I. D. Brown [Acta Cryst. (1991), A47, 655-685].                  #
#                                                                            #
# The current version of the core CIF dictionary is obtainable from          #
# ftp://ftp.iucr.org/pub/cif_core.dic. The current version number is 2.4.    #
#                                                                            #
# Software is freely available for graphical display of the structure(s) in  #
# this CIF.  For information consult the CIF home page http://www.iucr.org/  #
# cif/home.html                                                              #
#                                                                            #
# This file may be used for bona fide research purposes within the           #
# scientific community so long as proper attribution is given to the journal # 
# article from which it was obtained.                                        #
#                                                                            #
##############################################################################
                                             
data_global
_audit_creation_method     'SHELXL97'
_journal_date_recd_electronic     2010-09-23
_journal_date_accepted     2010-10-19
_journal_name_full     'Acta Crystallographica, Section E'
_journal_year     2010
_journal_volume     66
_journal_issue     12
_journal_page_first     m1522
_journal_page_last     m1523
_journal_paper_category     QM
_journal_coeditor_code     HB5645
_publ_contact_author_name     'Wei Fang'
_publ_contact_author_address
;
Department of Chemistry, Baicheng Normal University,
Baicheng 137000, People's Republic of China
;
_publ_contact_author_email     fangwei1026@126.com
_publ_contact_author_fax     ?
_publ_contact_author_phone     ?
_publ_section_title
;\
<i>catena</i>-Poly[[[aqua(pyrazino[2,3-<i>f</i>][1,10]phenanthroline-\
\k^2^<i>N</i>^8^,<i>N</i>^9^)zinc(II)]-\m-pentanedioato] monohydrate]
;
loop_
    _publ_author_name
    _publ_author_address
    'Wei Fang'
;
Department of Chemistry, Baicheng Normal University,
Baicheng 137000, People's Republic of China
;
data_I
_audit_creation_method     SHELXL-97
_chemical_name_systematic
;
<i>catena</i>-Poly[[[aqua(pyrazino[2,3-<i>f</i>][1,10]phenanthroline-
\k^2^<i>N</i>^8^,<i>N</i>^9^)zinc(II)]-\m-pentanedioato] monohydrate]
;
_chemical_name_common     ?
_chemical_formula_moiety     'C19 H16 N4 O5 Zn, H2 O'
_chemical_formula_sum     'C19 H18 N4 O6 Zn'
_chemical_formula_iupac     '[Zn (C5 H6 O4) (C14 H8 N4) (H2 O)], H2 O'
_chemical_formula_weight     463.74
_chemical_melting_point     ?
_symmetry_cell_setting     triclinic
_symmetry_space_group_name_H-M     'P -1'
_symmetry_space_group_name_Hall     '-P 1'
loop_
    _symmetry_equiv_pos_as_xyz
    'x, y, z'
    '-x, -y, -z'
_cell_length_a     6.397(3)
_cell_length_b     9.384(5)
_cell_length_c     16.409(8)
_cell_angle_alpha     98.067(5)
_cell_angle_beta     100.859(5)
_cell_angle_gamma     101.274(5)
_cell_volume     932.5(8)
_cell_formula_units_Z     2
_cell_measurement_reflns_used     ?
_cell_measurement_theta_min     2.03
_cell_measurement_theta_max     26.3
_cell_measurement_temperature     292(2)
_exptl_crystal_description     block
_exptl_crystal_colour     amaranth
_exptl_crystal_size_max     0.78
_exptl_crystal_size_mid     0.52
_exptl_crystal_size_min     0.36
_exptl_crystal_density_diffrn     1.652
_exptl_crystal_density_meas     ?
_exptl_crystal_density_method     'not measured'
_exptl_crystal_F_000     476
_exptl_absorpt_coefficient_mu     1.365
_exptl_absorpt_correction_type     multi-scan
_exptl_absorpt_process_details     '(SADABS; Bruker, 2002)'
_exptl_absorpt_correction_T_min     0.432
_exptl_absorpt_correction_T_max     0.611
_exptl_special_details
;
;
_diffrn_ambient_temperature     292(2)
_diffrn_radiation_type     MoK\a
_diffrn_radiation_wavelength     0.71073
_diffrn_radiation_source     'fine-focus sealed tube'
_diffrn_radiation_monochromator     graphite
_diffrn_measurement_device_type     'Bruker SMART CCD'
_diffrn_measurement_method     '\w scans'
_diffrn_detector_area_resol_mean     0
_diffrn_reflns_number     8019
_diffrn_reflns_av_R_equivalents     0.0621
_diffrn_reflns_av_sigmaI/netI     0.0697
_diffrn_reflns_theta_min     2.25
_diffrn_reflns_theta_max     26.09
_diffrn_reflns_theta_full     26.09
_diffrn_measured_fraction_theta_max     0.988
_diffrn_measured_fraction_theta_full     0.988
_diffrn_reflns_limit_h_min     -7
_diffrn_reflns_limit_h_max     7
_diffrn_reflns_limit_k_min     -11
_diffrn_reflns_limit_k_max     11
_diffrn_reflns_limit_l_min     -20
_diffrn_reflns_limit_l_max     20
_diffrn_standards_number     0
_diffrn_standards_interval_count     0
_diffrn_standards_interval_time     0
_diffrn_standards_decay_%     0
_refine_special_details
;
Refinement of <i>F</i>^2^ against ALL reflections. The weighted <i>R</i>-factor
<i>wR</i> and goodness of fit <i>S</i> are based on <i>F</i>^2^, conventional
<i>R</i>-factors <i>R</i> are based on <i>F</i>, with <i>F</i> set to zero for
negative <i>F</i>^2^. The threshold expression of <i>F</i>^2^ >
\s(<i>F</i>^2^) is used only for calculating <i>R</i>-factors(gt) <i>etc</i>.
and is not relevant to the choice of reflections for refinement.
<i>R</i>-factors based on <i>F</i>^2^ are statistically about twice as large
as those based on <i>F</i>, and <i>R</i>- factors based on ALL data will be
even larger.
;
_reflns_number_total     3702
_reflns_number_gt     2929
_reflns_threshold_expression     I>2\s(I)
_refine_ls_structure_factor_coef     Fsqd
_refine_ls_matrix_type     full
_refine_ls_R_factor_all     0.0515
_refine_ls_R_factor_gt     0.0399
_refine_ls_wR_factor_gt     0.0949
_refine_ls_wR_factor_ref     0.0998
_refine_ls_goodness_of_fit_ref     0.978
_refine_ls_restrained_S_all     0.978
_refine_ls_number_reflns     3702
_refine_ls_number_parameters     283
_refine_ls_number_restraints     0
_refine_ls_hydrogen_treatment     mixed
_refine_ls_weighting_scheme     calc
_refine_ls_weighting_details
                 'calc w=1/[\s^2^(Fo^2^)+(0.0464P)^2^] where P=(Fo^2^+2Fc^2^)/3'
_atom_sites_solution_hydrogens     constr
_atom_sites_solution_primary     direct
_atom_sites_solution_secondary     difmap
_refine_ls_shift/su_max     0.001
_refine_ls_shift/su_mean     0.000
_refine_diff_density_max     0.858
_refine_diff_density_min     -0.591
_refine_ls_extinction_method     none
_refine_ls_extinction_coef     ?
loop_
    _atom_type_symbol
    _atom_type_description
    _atom_type_scat_dispersion_real
    _atom_type_scat_dispersion_imag
    _atom_type_scat_source
    'C' 'C' 0.0033 0.0016
                         'International Tables Vol C Tables 4.2.6.8 and 6.1.1.4'
    'H' 'H' 0.0000 0.0000
                         'International Tables Vol C Tables 4.2.6.8 and 6.1.1.4'
    'N' 'N' 0.0061 0.0033
                         'International Tables Vol C Tables 4.2.6.8 and 6.1.1.4'
    'O' 'O' 0.0106 0.0060
                         'International Tables Vol C Tables 4.2.6.8 and 6.1.1.4'
    'Zn' 'Zn' 0.2839 1.4301
                         'International Tables Vol C Tables 4.2.6.8 and 6.1.1.4'
_computing_data_collection     'SMART (Bruker, 2002)'
_computing_cell_refinement     'SAINT (Bruker, 2002)'
_computing_data_reduction     'SAINT (Bruker, 2002)'
_computing_structure_solution     'SHELXS97 (Sheldrick, 2008)'
_computing_structure_refinement     'SHELXL97 (Sheldrick, 2008)'
_computing_molecular_graphics     'SHELXTL (Sheldrick, 2008)'
_computing_publication_material     'SHELXTL (Sheldrick, 2008)'
loop_
    _atom_site_type_symbol
    _atom_site_label
    _atom_site_fract_x
    _atom_site_fract_y
    _atom_site_fract_z
    _atom_site_U_iso_or_equiv
    _atom_site_adp_type
    _atom_site_calc_flag
    _atom_site_refinement_flags
    _atom_site_occupancy
    _atom_site_disorder_assembly
    _atom_site_disorder_group
    Zn Zn1 0.71632(5) 0.09770(4) 0.66833(2) 0.02738(13) Uani d . 1 . .
    O O5 0.4196(3) 0.1252(2) 0.59395(14) 0.0354(5) Uani d . 1 . .
    H H5A 0.3260 0.0479 0.5847 0.053 Uiso calc R 1 . .
    O O3 1.5203(3) 0.8764(2) 0.69454(14) 0.0384(5) Uani d . 1 . .
    O O4 1.6651(3) 0.8894(2) 0.58459(13) 0.0367(5) Uani d . 1 . .
    O OW1 0.9119(4) 0.1180(3) 0.44343(17) 0.0424(6) Uani d . 1 . .
    N N2 0.9708(4) 0.0659(3) 0.76912(15) 0.0270(5) Uani d . 1 . .
    N N1 0.6579(4) 0.2190(3) 0.77760(15) 0.0271(5) Uani d . 1 . .
    N N3 0.9142(5) 0.3624(3) 1.07957(17) 0.0425(7) Uani d . 1 . .
    C C4 1.1058(5) 0.1251(3) 0.92035(18) 0.0290(7) Uani d . 1 . .
    N N4 1.2336(5) 0.1937(3) 1.07170(17) 0.0410(7) Uani d . 1 . .
    C C14 0.9630(4) 0.1335(3) 0.84604(18) 0.0249(6) Uani d . 1 . .
    C C8 0.9326(5) 0.2869(3) 1.00470(19) 0.0325(7) Uani d . 1 . .
    C C13 0.7948(5) 0.2178(3) 0.85096(18) 0.0259(6) Uani d . 1 . .
    C C12 0.5054(5) 0.2965(3) 0.7799(2) 0.0340(7) Uani d . 1 . .
    H H12A 0.4108 0.2974 0.7295 0.041 Uiso calc R 1 . .
    C C9 0.7811(5) 0.2942(3) 0.92828(19) 0.0303(7) Uani d . 1 . .
    C C5 1.0920(5) 0.2042(3) 1.00158(18) 0.0327(7) Uani d . 1 . .
    C C16 1.1651(5) 0.4264(3) 0.59565(19) 0.0343(7) Uani d . 1 . .
    H H16A 1.0786 0.4284 0.5407 0.041 Uiso calc R 1 . .
    H H16B 1.2742 0.3709 0.5865 0.041 Uiso calc R 1 . .
    C C19 1.5487(5) 0.8164(3) 0.6267(2) 0.0323(7) Uani d . 1 . .
    C C15 1.0173(5) 0.3451(3) 0.6441(2) 0.0352(7) Uani d . 1 . .
    C C10 0.6172(5) 0.3738(3) 0.9281(2) 0.0383(8) Uani d . 1 . .
    H H10A 0.6016 0.4249 0.9786 0.046 Uiso calc R 1 . .
    C C2 1.2673(5) -0.0301(4) 0.8352(2) 0.0376(8) Uani d . 1 . .
    H H2A 1.3682 -0.0879 0.8294 0.045 Uiso calc R 1 . .
    C C17 1.2817(6) 0.5833(3) 0.6374(2) 0.0400(8) Uani d . 1 . .
    H H17A 1.3581 0.5832 0.6944 0.048 Uiso calc R 1 . .
    H H17B 1.1738 0.6422 0.6414 0.048 Uiso calc R 1 . .
    C C3 1.2606(5) 0.0399(3) 0.9126(2) 0.0350(7) Uani d . 1 . .
    H H3B 1.3586 0.0314 0.9604 0.042 Uiso calc R 1 . .
    C C11 0.4807(5) 0.3765(4) 0.8541(2) 0.0408(8) Uani d . 1 . .
    H H11A 0.3733 0.4306 0.8532 0.049 Uiso calc R 1 . .
    C C18 1.4442(5) 0.6551(3) 0.5904(2) 0.0391(8) Uani d . 1 . .
    H H18A 1.5587 0.6008 0.5907 0.047 Uiso calc R 1 . .
    H H18B 1.3701 0.6468 0.5321 0.047 Uiso calc R 1 . .
    C C1 1.1200(5) -0.0139(3) 0.7642(2) 0.0331(7) Uani d . 1 . .
    H H1A 1.1268 -0.0610 0.7113 0.040 Uiso calc R 1 . .
    C C7 1.0537(6) 0.3505(4) 1.1468(2) 0.0487(9) Uani d . 1 . .
    H H7A 1.0475 0.3999 1.1992 0.058 Uiso calc R 1 . .
    C C6 1.2114(6) 0.2665(4) 1.1429(2) 0.0490(10) Uani d . 1 . .
    H H6A 1.3045 0.2621 1.1929 0.059 Uiso calc R 1 . .
    O O2 0.8998(3) 0.2189(2) 0.60661(13) 0.0366(5) Uani d . 1 . .
    O O1 1.0269(5) 0.3952(3) 0.71797(17) 0.0684(9) Uani d . 1 . .
    H HWBA 0.923(6) 0.152(4) 0.492(2) 0.044(12) Uiso d . 1 . .
    H H5B 0.432(6) 0.129(4) 0.534(2) 0.068(12) Uiso d . 1 . .
    H HWA1 1.048(6) 0.128(4) 0.446(2) 0.047(11) Uiso d . 1 . .
loop_
    _atom_site_aniso_label
    _atom_site_aniso_U_11
    _atom_site_aniso_U_22
    _atom_site_aniso_U_33
    _atom_site_aniso_U_12
    _atom_site_aniso_U_13
    _atom_site_aniso_U_23
    Zn1 0.0268(2) 0.0244(2) 0.0289(2) 0.00223(14) 0.00547(14) 0.00410(14)
    O5 0.0308(12) 0.0365(13) 0.0356(13) 0.0039(10) 0.0020(10) 0.0083(10)
    O3 0.0386(13) 0.0318(12) 0.0401(13) 0.0035(10) 0.0087(11) -0.0027(10)
    O4 0.0349(12) 0.0303(12) 0.0446(13) -0.0004(10) 0.0136(11) 0.0108(10)
    OW1 0.0350(15) 0.0536(16) 0.0338(15) 0.0065(12) 0.0050(12) 0.0011(12)
    N2 0.0261(13) 0.0256(13) 0.0289(14) 0.0040(11) 0.0091(11) 0.0031(11)
    N1 0.0236(13) 0.0245(13) 0.0328(14) 0.0042(10) 0.0061(11) 0.0065(11)
    N3 0.0527(18) 0.0371(16) 0.0354(16) 0.0053(14) 0.0122(14) 0.0025(13)
    C4 0.0263(16) 0.0296(16) 0.0292(16) 0.0021(13) 0.0052(13) 0.0058(13)
    N4 0.0421(17) 0.0427(17) 0.0339(16) 0.0041(13) 0.0016(13) 0.0101(13)
    C14 0.0228(15) 0.0236(15) 0.0274(15) 0.0014(12) 0.0060(12) 0.0059(12)
    C8 0.0378(18) 0.0279(16) 0.0291(17) 0.0018(14) 0.0090(14) 0.0025(14)
    C13 0.0260(15) 0.0217(15) 0.0292(16) 0.0019(12) 0.0072(13) 0.0053(13)
    C12 0.0324(17) 0.0325(17) 0.0392(18) 0.0091(14) 0.0075(14) 0.0119(15)
    C9 0.0323(17) 0.0264(16) 0.0324(17) 0.0042(13) 0.0108(14) 0.0044(13)
    C5 0.0352(18) 0.0326(17) 0.0276(16) 0.0006(14) 0.0060(14) 0.0078(14)
    C16 0.0361(18) 0.0279(16) 0.0365(18) 0.0015(14) 0.0083(14) 0.0057(14)
    C19 0.0267(16) 0.0268(16) 0.0419(19) 0.0029(13) 0.0059(14) 0.0084(15)
    C15 0.0403(19) 0.0304(18) 0.0350(19) 0.0052(15) 0.0127(15) 0.0048(15)
    C10 0.0413(19) 0.0342(18) 0.0414(19) 0.0124(15) 0.0142(16) 0.0013(15)
    C2 0.0313(17) 0.0433(19) 0.046(2) 0.0154(15) 0.0149(15) 0.0145(16)
    C17 0.049(2) 0.0263(17) 0.0423(19) -0.0011(15) 0.0166(17) 0.0046(15)
    C3 0.0296(17) 0.0410(19) 0.0364(18) 0.0103(15) 0.0042(14) 0.0142(15)
    C11 0.0358(19) 0.0358(19) 0.054(2) 0.0137(16) 0.0122(17) 0.0087(17)
    C18 0.0419(19) 0.0254(17) 0.047(2) -0.0010(15) 0.0146(16) 0.0032(15)
    C1 0.0315(17) 0.0321(17) 0.0377(18) 0.0086(14) 0.0129(14) 0.0045(14)
    C7 0.066(3) 0.044(2) 0.0270(18) 0.0023(19) 0.0057(18) -0.0015(16)
    C6 0.060(2) 0.047(2) 0.0292(19) -0.0039(19) -0.0007(17) 0.0064(17)
    O2 0.0386(13) 0.0284(12) 0.0351(12) -0.0076(10) 0.0089(10) 0.0017(10)
    O1 0.087(2) 0.0472(16) 0.0611(18) -0.0163(15) 0.0381(17) -0.0080(14)
_geom_special_details
;
All e.s.d.'s (except the e.s.d. in the dihedral angle between two l.s. planes)
are estimated using the full covariance matrix. The cell e.s.d.'s are taken
into account individually in the estimation of e.s.d.'s in distances, angles
and torsion angles; correlations between e.s.d.'s in cell parameters are only
used when they are defined by crystal symmetry. An approximate (isotropic)
treatment of cell e.s.d.'s is used for estimating e.s.d.'s involving l.s.
planes.
;
loop_
    _geom_bond_atom_site_label_1
    _geom_bond_atom_site_label_2
    _geom_bond_site_symmetry_2
    _geom_bond_distance
    _geom_bond_publ_flag
    Zn1 O2 . 1.987(2) y
    Zn1 N1 . 2.120(3) y
    Zn1 O5 . 2.137(2) y
    Zn1 O4 1_445 2.154(2) y
    Zn1 N2 . 2.188(2) y
    Zn1 O3 1_445 2.347(2) y
    Zn1 C19 1_445 2.588(3) ?
    O5 H5A . 0.8200 ?
    O5 H5B . 1.00(4) ?
    O3 C19 . 1.237(4) ?
    O3 Zn1 1_665 2.347(2) ?
    O4 C19 . 1.276(4) ?
    O4 Zn1 1_665 2.154(2) ?
    OW1 HWBA . 0.79(4) ?
    OW1 HWA1 . 0.85(4) ?
    N2 C1 . 1.330(4) ?
    N2 C14 . 1.345(4) ?
    N1 C12 . 1.329(4) ?
    N1 C13 . 1.351(4) ?
    N3 C7 . 1.314(4) ?
    N3 C8 . 1.367(4) ?
    C4 C14 . 1.401(4) ?
    C4 C3 . 1.401(4) ?
    C4 C5 . 1.459(4) ?
    N4 C6 . 1.314(4) ?
    N4 C5 . 1.352(4) ?
    C14 C13 . 1.463(4) ?
    C8 C5 . 1.401(4) ?
    C8 C9 . 1.452(4) ?
    C13 C9 . 1.394(4) ?
    C12 C11 . 1.390(4) ?
    C12 H12A . 0.9300 ?
    C9 C10 . 1.401(4) ?
    C16 C15 . 1.510(4) ?
    C16 C17 . 1.513(4) ?
    C16 H16A . 0.9700 ?
    C16 H16B . 0.9700 ?
    C19 C18 . 1.514(4) ?
    C19 Zn1 1_665 2.588(3) ?
    C15 O1 . 1.223(4) ?
    C15 O2 . 1.272(4) ?
    C10 C11 . 1.363(4) ?
    C10 H10A . 0.9300 ?
    C2 C3 . 1.358(4) ?
    C2 C1 . 1.400(4) ?
    C2 H2A . 0.9300 ?
    C17 C18 . 1.518(4) ?
    C17 H17A . 0.9700 ?
    C17 H17B . 0.9700 ?
    C3 H3B . 0.9300 ?
    C11 H11A . 0.9300 ?
    C18 H18A . 0.9700 ?
    C18 H18B . 0.9700 ?
    C1 H1A . 0.9300 ?
    C7 C6 . 1.401(5) ?
    C7 H7A . 0.9300 ?
    C6 H6A . 0.9300 ?
loop_
    _geom_angle_atom_site_label_1
    _geom_angle_atom_site_label_2
    _geom_angle_atom_site_label_3
    _geom_angle_site_symmetry_1
    _geom_angle_site_symmetry_3
    _geom_angle
    _geom_angle_publ_flag
    O2 Zn1 N1 . . 114.24(9) ?
    O2 Zn1 O5 . . 92.64(9) ?
    N1 Zn1 O5 . . 90.76(9) ?
    O2 Zn1 O4 . 1_445 96.87(9) ?
    N1 Zn1 O4 . 1_445 148.89(9) ?
    O5 Zn1 O4 . 1_445 87.08(8) ?
    O2 Zn1 N2 . . 100.06(10) ?
    N1 Zn1 N2 . . 77.41(9) ?
    O5 Zn1 N2 . . 165.34(9) ?
    O4 Zn1 N2 1_445 . 98.53(9) ?
    O2 Zn1 O3 . 1_445 154.65(8) ?
    N1 Zn1 O3 . 1_445 91.04(9) ?
    O5 Zn1 O3 . 1_445 88.79(9) ?
    O4 Zn1 O3 1_445 1_445 57.90(8) ?
    N2 Zn1 O3 . 1_445 82.87(9) ?
    Zn1 O5 H5A . . 109.5 ?
    Zn1 O5 H5B . . 111(2) ?
    H5A O5 H5B . . 98.4 ?
    C19 O3 Zn1 . 1_665 86.64(18) ?
    C19 O4 Zn1 . 1_665 94.44(19) ?
    HWBA OW1 HWA1 . . 96(3) ?
    C1 N2 C14 . . 117.9(3) ?
    C1 N2 Zn1 . . 129.1(2) ?
    C14 N2 Zn1 . . 112.93(18) ?
    C12 N1 C13 . . 118.3(3) ?
    C12 N1 Zn1 . . 126.4(2) ?
    C13 N1 Zn1 . . 115.27(18) ?
    C7 N3 C8 . . 115.4(3) ?
    C14 C4 C3 . . 117.3(3) ?
    C14 C4 C5 . . 120.3(3) ?
    C3 C4 C5 . . 122.4(3) ?
    C6 N4 C5 . . 115.4(3) ?
    N2 C14 C4 . . 123.1(3) ?
    N2 C14 C13 . . 117.5(2) ?
    C4 C14 C13 . . 119.4(3) ?
    N3 C8 C5 . . 121.1(3) ?
    N3 C8 C9 . . 118.0(3) ?
    C5 C8 C9 . . 120.8(3) ?
    N1 C13 C9 . . 122.5(3) ?
    N1 C13 C14 . . 116.9(2) ?
    C9 C13 C14 . . 120.6(3) ?
    N1 C12 C11 . . 123.0(3) ?
    N1 C12 H12A . . 118.5 ?
    C11 C12 H12A . . 118.5 ?
    C13 C9 C10 . . 117.5(3) ?
    C13 C9 C8 . . 119.4(3) ?
    C10 C9 C8 . . 123.1(3) ?
    N4 C5 C8 . . 122.2(3) ?
    N4 C5 C4 . . 118.4(3) ?
    C8 C5 C4 . . 119.4(3) ?
    C15 C16 C17 . . 115.5(3) ?
    C15 C16 H16A . . 108.4 ?
    C17 C16 H16A . . 108.4 ?
    C15 C16 H16B . . 108.4 ?
    C17 C16 H16B . . 108.4 ?
    H16A C16 H16B . . 107.5 ?
    O3 C19 O4 . . 120.8(3) ?
    O3 C19 C18 . . 121.2(3) ?
    O4 C19 C18 . . 118.0(3) ?
    O3 C19 Zn1 . 1_665 64.86(16) ?
    O4 C19 Zn1 . 1_665 56.11(15) ?
    C18 C19 Zn1 . 1_665 172.5(2) ?
    O1 C15 O2 . . 122.9(3) ?
    O1 C15 C16 . . 120.1(3) ?
    O2 C15 C16 . . 116.8(3) ?
    C11 C10 C9 . . 120.1(3) ?
    C11 C10 H10A . . 120.0 ?
    C9 C10 H10A . . 120.0 ?
    C3 C2 C1 . . 119.0(3) ?
    C3 C2 H2A . . 120.5 ?
    C1 C2 H2A . . 120.5 ?
    C16 C17 C18 . . 113.3(3) ?
    C16 C17 H17A . . 108.9 ?
    C18 C17 H17A . . 108.9 ?
    C16 C17 H17B . . 108.9 ?
    C18 C17 H17B . . 108.9 ?
    H17A C17 H17B . . 107.7 ?
    C2 C3 C4 . . 119.8(3) ?
    C2 C3 H3B . . 120.1 ?
    C4 C3 H3B . . 120.1 ?
    C10 C11 C12 . . 118.6(3) ?
    C10 C11 H11A . . 120.7 ?
    C12 C11 H11A . . 120.7 ?
    C19 C18 C17 . . 114.4(3) ?
    C19 C18 H18A . . 108.7 ?
    C17 C18 H18A . . 108.7 ?
    C19 C18 H18B . . 108.7 ?
    C17 C18 H18B . . 108.7 ?
    H18A C18 H18B . . 107.6 ?
    N2 C1 C2 . . 122.9(3) ?
    N2 C1 H1A . . 118.6 ?
    C2 C1 H1A . . 118.6 ?
    N3 C7 C6 . . 122.9(3) ?
    N3 C7 H7A . . 118.6 ?
    C6 C7 H7A . . 118.6 ?
    N4 C6 C7 . . 122.9(3) ?
    N4 C6 H6A . . 118.5 ?
    C7 C6 H6A . . 118.5 ?
    C15 O2 Zn1 . . 119.5(2) ?
loop_
    _geom_torsion_atom_site_label_1
    _geom_torsion_atom_site_label_2
    _geom_torsion_atom_site_label_3
    _geom_torsion_atom_site_label_4
    _geom_torsion_site_symmetry_1
    _geom_torsion_site_symmetry_2
    _geom_torsion_site_symmetry_3
    _geom_torsion_site_symmetry_4
    _geom_torsion
    _geom_torsion_publ_flag
    O2 Zn1 N2 C1 . . . . -69.5(3) ?
    N1 Zn1 N2 C1 . . . . 177.7(3) ?
    O5 Zn1 N2 C1 . . . . 140.8(3) ?
    O4 Zn1 N2 C1 1_445 . . . 29.1(3) ?
    O3 Zn1 N2 C1 1_445 . . . 85.0(3) ?
    C19 Zn1 N2 C1 1_445 . . . 57.9(3) ?
    O2 Zn1 N2 C14 . . . . 113.54(19) ?
    N1 Zn1 N2 C14 . . . . 0.73(18) ?
    O5 Zn1 N2 C14 . . . . -36.1(4) ?
    O4 Zn1 N2 C14 1_445 . . . -147.87(19) ?
    O3 Zn1 N2 C14 1_445 . . . -91.94(19) ?
    C19 Zn1 N2 C14 1_445 . . . -119.0(2) ?
    O2 Zn1 N1 C12 . . . . 82.8(3) ?
    O5 Zn1 N1 C12 . . . . -10.4(2) ?
    O4 Zn1 N1 C12 1_445 . . . -96.0(3) ?
    N2 Zn1 N1 C12 . . . . 178.3(3) ?
    O3 Zn1 N1 C12 1_445 . . . -99.2(2) ?
    C19 Zn1 N1 C12 1_445 . . . -96.7(3) ?
    O2 Zn1 N1 C13 . . . . -95.7(2) ?
    O5 Zn1 N1 C13 . . . . 171.1(2) ?
    O4 Zn1 N1 C13 1_445 . . . 85.5(3) ?
    N2 Zn1 N1 C13 . . . . -0.17(19) ?
    O3 Zn1 N1 C13 1_445 . . . 82.3(2) ?
    C19 Zn1 N1 C13 1_445 . . . 84.8(2) ?
    C1 N2 C14 C4 . . . . 0.8(4) ?
    Zn1 N2 C14 C4 . . . . 178.2(2) ?
    C1 N2 C14 C13 . . . . -178.5(2) ?
    Zn1 N2 C14 C13 . . . . -1.2(3) ?
    C3 C4 C14 N2 . . . . -0.9(4) ?
    C5 C4 C14 N2 . . . . 178.4(3) ?
    C3 C4 C14 C13 . . . . 178.4(3) ?
    C5 C4 C14 C13 . . . . -2.2(4) ?
    C7 N3 C8 C5 . . . . -0.4(5) ?
    C7 N3 C8 C9 . . . . 179.2(3) ?
    C12 N1 C13 C9 . . . . 0.2(4) ?
    Zn1 N1 C13 C9 . . . . 178.8(2) ?
    C12 N1 C13 C14 . . . . -179.0(2) ?
    Zn1 N1 C13 C14 . . . . -0.4(3) ?
    N2 C14 C13 N1 . . . . 1.1(4) ?
    C4 C14 C13 N1 . . . . -178.3(3) ?
    N2 C14 C13 C9 . . . . -178.1(3) ?
    C4 C14 C13 C9 . . . . 2.5(4) ?
    C13 N1 C12 C11 . . . . 0.1(4) ?
    Zn1 N1 C12 C11 . . . . -178.3(2) ?
    N1 C13 C9 C10 . . . . 0.2(4) ?
    C14 C13 C9 C10 . . . . 179.4(3) ?
    N1 C13 C9 C8 . . . . 179.5(3) ?
    C14 C13 C9 C8 . . . . -1.3(4) ?
    N3 C8 C9 C13 . . . . -179.6(3) ?
    C5 C8 C9 C13 . . . . 0.0(4) ?
    N3 C8 C9 C10 . . . . -0.4(5) ?
    C5 C8 C9 C10 . . . . 179.2(3) ?
    C6 N4 C5 C8 . . . . 0.0(5) ?
    C6 N4 C5 C4 . . . . -179.4(3) ?
    N3 C8 C5 N4 . . . . 0.5(5) ?
    C9 C8 C5 N4 . . . . -179.1(3) ?
    N3 C8 C5 C4 . . . . 179.9(3) ?
    C9 C8 C5 C4 . . . . 0.2(4) ?
    C14 C4 C5 N4 . . . . -179.7(3) ?
    C3 C4 C5 N4 . . . . -0.4(5) ?
    C14 C4 C5 C8 . . . . 0.9(4) ?
    C3 C4 C5 C8 . . . . -179.8(3) ?
    Zn1 O3 C19 O4 1_665 . . . 4.3(3) ?
    Zn1 O3 C19 C18 1_665 . . . -174.8(3) ?
    Zn1 O4 C19 O3 1_665 . . . -4.7(3) ?
    Zn1 O4 C19 C18 1_665 . . . 174.5(2) ?
    C17 C16 C15 O1 . . . . -13.0(5) ?
    C17 C16 C15 O2 . . . . 172.8(3) ?
    C13 C9 C10 C11 . . . . -1.0(5) ?
    C8 C9 C10 C11 . . . . 179.8(3) ?
    C15 C16 C17 C18 . . . . 174.5(3) ?
    C1 C2 C3 C4 . . . . 0.8(5) ?
    C14 C4 C3 C2 . . . . 0.0(5) ?
    C5 C4 C3 C2 . . . . -179.3(3) ?
    C9 C10 C11 C12 . . . . 1.3(5) ?
    N1 C12 C11 C10 . . . . -0.8(5) ?
    O3 C19 C18 C17 . . . . 8.1(4) ?
    O4 C19 C18 C17 . . . . -171.1(3) ?
    Zn1 C19 C18 C17 1_665 . . . -133.6(16) ?
    C16 C17 C18 C19 . . . . 175.0(3) ?
    C14 N2 C1 C2 . . . . 0.1(4) ?
    Zn1 N2 C1 C2 . . . . -176.8(2) ?
    C3 C2 C1 N2 . . . . -0.9(5) ?
    C8 N3 C7 C6 . . . . 0.0(5) ?
    C5 N4 C6 C7 . . . . -0.4(5) ?
    N3 C7 C6 N4 . . . . 0.5(6) ?
    O1 C15 O2 Zn1 . . . . 1.6(5) ?
    C16 C15 O2 Zn1 . . . . 175.6(2) ?
    N1 Zn1 O2 C15 . . . . 18.7(3) ?
    O5 Zn1 O2 C15 . . . . 110.7(2) ?
    O4 Zn1 O2 C15 1_445 . . . -161.9(2) ?
    N2 Zn1 O2 C15 . . . . -61.9(2) ?
    O3 Zn1 O2 C15 1_445 . . . -156.5(2) ?
    C19 Zn1 O2 C15 1_445 . . . -161.8(2) ?
loop_
    _geom_hbond_atom_site_label_D
    _geom_hbond_atom_site_label_H
    _geom_hbond_atom_site_label_A
    _geom_hbond_site_symmetry_A
    _geom_hbond_distance_DH
    _geom_hbond_distance_HA
    _geom_hbond_distance_DA
    _geom_hbond_angle_DHA
    O5 H5A OW1 2_656 0.82 1.89 2.702(3) 173
    O5 H5B O4 2_766 1.00(4) 1.91(4) 2.856(3) 157(3)
    OW1 HWA1 O4 2_866 0.85(4) 2.03(4) 2.840(4) 161(3)
    OW1 HWBA O2 . 0.79(4) 1.95(4) 2.733(4) 170(4)
