# Supplementary material for: catena-Poly[[[aqua­(pyrazino­[2,3-f][1,10]phenanthroline-κ2 N 8,N 9)zinc(II)]-μ-penta­nedioato] monohydrate]
Source: Acta Crystallogr Sect E Struct Rep Online. 2010 Nov 6;66(Pt 12):m1522–3. doi: 10.1107/S1600536810042340 (PMC3011601; doi:10.1107/S1600536810042340)
Supplement: Supplementary file 2 [file e-66-m1522-Isup2.hkl]

# 
# h,k,l, Fc-squared, Fo-squared, sigma(Fo-squared) and status flag 
# 
data_I
_shelx_title ' fw in P-1' 
_shelx_refln_list_code          4 
_shelx_F_calc_maximum      214.08 
_exptl_crystal_F_000       476.00 
_reflns_d_resolution_high  0.8081 
 
loop_ 
 _symmetry_equiv_pos_as_xyz 
 'x, y, z' 
 '-x, -y, -z' 
 
_cell_length_a     6.3965 
_cell_length_b     9.3845 
_cell_length_c    16.4087 
_cell_angle_alpha  98.067 
_cell_angle_beta  100.859 
_cell_angle_gamma 101.274 
 
_shelx_F_squared_multiplier     1.000 
 
loop_ 
 _refln_index_h 
 _refln_index_k 
 _refln_index_l 
 _refln_F_squared_calc 
 _refln_F_squared_meas 
 _refln_F_squared_sigma 
 _refln_observed_status 
   1   0   0      858.90      906.47     26.92 o 
   2   0   0        5.94        9.44      2.24 o 
   3   0   0      651.25      618.05     14.71 o 
   4   0   0      834.94      890.65     24.12 o 
   5   0   0     1012.40     1066.36     30.01 o 
   6   0   0      148.21      170.39     30.79 o 
   7   0   0       44.93       36.61     21.56 o 
  -7   1   0      186.49      204.61     36.95 o 
  -6   1   0       54.42       21.90     15.05 o 
  -5   1   0      852.55      830.13     34.52 o 
  -4   1   0      184.44      166.01      9.49 o 
  -3   1   0     1233.83     1155.56     70.03 o 
  -2   1   0     2519.30     2389.27    397.59 o 
  -1   1   0     2228.99     2489.69     37.06 o 
   0   1   0     7200.21     7450.49     61.25 o 
   1   1   0      915.53      944.43     70.95 o 
   2   1   0     1410.01     1249.17     20.48 o 
   3   1   0       83.73      100.18      7.94 o 
   4   1   0     1605.77     1662.38     33.17 o 
   5   1   0      443.45      454.38     26.88 o 
   6   1   0      171.51      172.11     31.82 o 
   7   1   0       96.42      105.04     30.45 o 
  -7   2   0      102.49       69.80     24.64 o 
  -6   2   0       50.83       38.48     11.07 o 
  -5   2   0      392.98      397.62     15.84 o 
  -4   2   0     1001.64      912.87     75.81 o 
  -3   2   0     3053.84     3081.30    256.98 o 
  -2   2   0     2965.66     2975.65     67.64 o 
  -1   2   0      523.37      459.32     10.05 o 
   0   2   0      734.36      793.59     15.01 o 
   1   2   0      252.22      235.44      8.45 o 
   2   2   0       24.37       17.36      3.86 o 
   3   2   0       74.95       76.09      7.47 o 
   4   2   0     1632.64     1637.60     57.65 o 
   5   2   0        4.13        9.35      9.75 o 
   6   2   0       37.18       44.14     22.24 o 
   7   2   0      319.80      330.52     48.24 o 
  -7   3   0        9.29        0.70     10.44 o 
  -6   3   0      296.99      312.08     23.76 o 
  -5   3   0      106.44       85.37     10.17 o 
  -4   3   0      452.29      390.08     24.91 o 
  -3   3   0     1275.75     1176.55     31.61 o 
  -2   3   0      659.96      642.59     15.16 o 
  -1   3   0      236.72      228.12     11.07 o 
   0   3   0        8.39       23.85      3.15 o 
   1   3   0     1828.02     1843.95     82.41 o 
   2   3   0       12.30       17.45      4.31 o 
   3   3   0     1081.97     1020.03     34.91 o 
   4   3   0      812.49      864.35     35.56 o 
   5   3   0      482.44      491.07     30.48 o 
   6   3   0      116.65      116.33     30.45 o 
  -7   4   0      116.91      118.81     15.87 o 
  -6   4   0      214.63      223.39     27.65 o 
  -5   4   0        1.01        1.33      3.85 o 
  -4   4   0      367.58      389.06     14.81 o 
  -3   4   0      398.89      420.82     13.46 o 
  -2   4   0      923.90     1059.30     21.57 o 
  -1   4   0      327.61      301.44     18.82 o 
   0   4   0     7358.18     7519.78    119.02 o 
   1   4   0     1773.90     1823.54     56.49 o 
   2   4   0      143.40      158.77     18.14 o 
   3   4   0      834.34      868.53     61.42 o 
   4   4   0       66.93       61.24     13.00 o 
   5   4   0      675.66      689.03     37.68 o 
   6   4   0       51.31       54.06     24.29 o 
  -7   5   0      139.23      136.53     20.81 o 
  -6   5   0       37.32       25.77      8.48 o 
  -5   5   0      155.48      175.00     14.55 o 
  -4   5   0      644.77      616.07     29.47 o 
  -3   5   0      543.89      630.61     20.22 o 
  -2   5   0      422.38      379.52     14.39 o 
  -1   5   0       54.96       56.96      5.63 o 
   0   5   0      642.56      612.11     17.93 o 
   1   5   0      686.04      721.87     24.17 o 
   2   5   0      176.15      184.49     14.90 o 
   3   5   0      157.72      164.80     17.88 o 
   4   5   0      133.47      131.59     18.15 o 
   5   5   0      254.34      258.83     26.11 o 
   6   5   0        0.35       -3.42     17.45 o 
  -7   6   0       39.07       41.74     19.85 o 
  -6   6   0       36.14       38.32     17.79 o 
  -5   6   0      915.49      897.14     57.82 o 
  -4   6   0        6.86       10.83      6.76 o 
  -3   6   0     1618.09     1499.73     43.53 o 
  -2   6   0     1650.18     1706.09     36.93 o 
  -1   6   0       29.50       30.80      5.20 o 
   0   6   0     1116.94     1162.29     34.51 o 
   1   6   0        6.25        4.90      4.55 o 
   2   6   0      616.22      649.55     30.48 o 
   3   6   0        0.53        1.27      7.73 o 
   4   6   0      368.22      385.81     29.01 o 
   5   6   0        9.55       -1.37     10.16 o 
  -7   7   0       21.67        5.47     13.69 o 
  -6   7   0       56.31       68.77     23.27 o 
  -5   7   0      135.43      122.49     26.00 o 
  -4   7   0      186.32      162.21     18.13 o 
  -3   7   0     1155.19     1221.88     35.20 o 
  -2   7   0        0.14        2.10      4.77 o 
  -1   7   0      405.67      416.39     20.01 o 
   0   7   0      181.88      211.74     18.15 o 
   1   7   0      568.51      590.95     29.37 o 
   2   7   0      106.83      118.60     16.43 o 
   3   7   0       22.09       15.23     10.65 o 
   4   7   0      222.76      262.96     27.07 o 
  -6   8   0      157.83      145.07     32.16 o 
  -5   8   0       11.90        7.87     11.98 o 
  -4   8   0        2.72        8.77      6.30 o 
  -3   8   0       98.16       86.58     12.62 o 
  -2   8   0       15.86       15.61      7.09 o 
  -1   8   0      437.70      414.00     26.36 o 
   0   8   0      222.22      205.41     20.11 o 
   1   8   0      595.52      612.46     49.96 o 
   2   8   0      152.75      158.76     30.11 o 
   3   8   0      195.52      201.87     34.90 o 
   4   8   0       57.32       47.90     23.95 o 
  -6   9   0       47.85       41.52     15.56 o 
  -5   9   0       22.21       13.88     11.69 o 
  -4   9   0       31.71       38.29     10.87 o 
  -3   9   0       38.19       28.50      9.25 o 
  -2   9   0      419.96      392.10     22.91 o 
  -1   9   0      121.62      120.14     17.90 o 
   0   9   0      564.70      510.29     46.19 o 
   1   9   0      188.19      208.03     34.56 o 
   2   9   0       15.13       17.11     17.45 o 
   3   9   0      245.85      273.38     43.80 o 
  -5  10   0      180.69      173.29     25.86 o 
  -4  10   0       48.24       37.02     11.71 o 
  -3  10   0       46.94       41.37     11.87 o 
  -2  10   0      348.10      350.92     28.63 o 
  -1  10   0       31.37       25.34     13.69 o 
   0  10   0      437.14      380.14     44.48 o 
   1  10   0       17.36       11.63     15.74 o 
   2  10   0      172.98      232.33     41.40 o 
  -3  11   0      105.39      126.39     18.42 o 
  -2  11   0      109.13       88.25     19.22 o 
  -1  11   0      143.04      154.28     23.30 o 
   0  11   0       47.70       43.80     22.24 o 
   0 -11   1       89.36       76.64     27.71 o 
   1 -11   1        7.16       11.30     10.18 o 
   2 -11   1      458.16      453.46     52.69 o 
   3 -11   1       21.14        1.59     18.65 o 
  -2 -10   1       15.85        5.13     16.77 o 
  -1 -10   1      176.74      172.45     34.90 o 
   0 -10   1       32.63       27.25     12.07 o 
   1 -10   1      321.58      324.76     28.50 o 
   2 -10   1      427.78      485.43     33.39 o 
   3 -10   1      113.78      107.36     15.88 o 
   4 -10   1        1.77        0.28      7.22 o 
   5 -10   1        5.64       -2.59     10.69 o 
  -3  -9   1      180.79      171.76     35.58 o 
  -2  -9   1      183.92      181.34     34.22 o 
  -1  -9   1      472.66      432.83     45.51 o 
   0  -9   1       11.18        9.79      8.34 o 
   1  -9   1      312.99      330.88     28.74 o 
   2  -9   1       49.17       54.14     11.38 o 
   3  -9   1      159.27      137.42     15.90 o 
   4  -9   1      218.50      213.19     19.66 o 
   5  -9   1       82.37       70.81     26.18 o 
   6  -9   1       85.22      105.21     22.75 o 
  -4  -8   1      111.58      137.55     33.19 o 
  -3  -8   1        1.12       -3.08     11.98 o 
  -2  -8   1      366.53      409.91     43.45 o 
  -1  -8   1      208.16      194.72     26.00 o 
   0  -8   1      337.77      348.43     24.51 o 
   1  -8   1      236.85      216.83     20.53 o 
   2  -8   1      282.13      274.21     18.34 o 
   3  -8   1      336.89      348.61     20.96 o 
   4  -8   1       25.53       12.95      7.40 o 
   5  -8   1      212.13      187.01     23.41 o 
   6  -8   1       34.06       23.40     13.63 o 
  -5  -7   1       29.49       26.05     15.81 o 
  -4  -7   1       64.66       55.47     16.40 o 
  -3  -7   1       59.47       72.61     15.09 o 
  -2  -7   1       94.34       91.70     22.92 o 
  -1  -7   1      106.73      114.76     14.95 o 
   0  -7   1      687.35      702.77     31.32 o 
   1  -7   1      215.11      233.54     15.65 o 
   2  -7   1      573.49      549.25     23.24 o 
   3  -7   1      354.44      340.41     19.25 o 
   4  -7   1      234.45      238.08     21.01 o 
   5  -7   1      394.36      394.42     27.74 o 
   6  -7   1        4.08       13.34     15.40 o 
   7  -7   1      105.55       85.88     26.69 o 
  -5  -6   1      438.25      419.97     54.57 o 
  -4  -6   1        0.81        5.92      9.43 o 
  -3  -6   1      195.27      202.83     20.20 o 
  -2  -6   1      498.32      516.77     50.67 o 
  -1  -6   1      623.87      619.94     21.09 o 
   0  -6   1      745.27      842.75     22.13 o 
   1  -6   1     1123.94     1248.72     31.08 o 
   2  -6   1     1581.63     1606.81     36.15 o 
   3  -6   1        0.99       -0.39      5.16 o 
   4  -6   1      375.08      347.40     23.19 o 
   5  -6   1       80.81      117.33     16.35 o 
   6  -6   1      252.70      281.60     36.95 o 
   7  -6   1      181.08      192.63     34.22 o 
  -6  -5   1       55.42       73.56     28.06 o 
  -5  -5   1      246.62      261.70     31.65 o 
  -4  -5   1      244.38      232.13     22.01 o 
  -3  -5   1     1243.28     1308.91     42.94 o 
  -2  -5   1       14.44        9.41      4.88 o 
  -1  -5   1     2785.50     2838.85     92.49 o 
   0  -5   1      301.48      254.34     11.45 o 
   1  -5   1      612.06      590.16     13.83 o 
   2  -5   1     1449.63     1395.16     39.21 o 
   3  -5   1      109.99      107.71      9.44 o 
   4  -5   1      805.38      856.73     31.71 o 
   5  -5   1       62.24       72.00      8.97 o 
   6  -5   1      413.06      406.49     60.73 o 
   7  -5   1       40.43       53.72     20.87 o 
  -6  -4   1      257.48      291.18     43.11 o 
  -5  -4   1        4.77        3.06     12.66 o 
  -4  -4   1      368.90      352.48     24.79 o 
  -3  -4   1      642.58      607.64     21.04 o 
  -2  -4   1      356.45      308.09     36.74 o 
  -1  -4   1      358.44      352.58     13.30 o 
   0  -4   1      958.97     1088.97     21.67 o 
   1  -4   1      293.69      272.32     17.05 o 
   2  -4   1     1954.47     2483.44     32.49 o 
   3  -4   1     1093.63     1188.43     21.89 o 
   4  -4   1        4.78        2.80      3.69 o 
   5  -4   1      171.89      141.61     11.26 o 
   6  -4   1      417.65      462.89     23.65 o 
   7  -4   1        0.45        6.34     10.11 o 
  -6  -3   1      265.10      281.94     41.40 o 
  -5  -3   1      327.26      370.67     26.74 o 
  -4  -3   1     1519.74     1523.57     52.18 o 
  -3  -3   1        9.89       14.29      4.90 o 
  -2  -3   1      590.42      512.72     51.01 o 
  -1  -3   1     4366.99     4655.65    169.42 o 
   0  -3   1       83.34       95.85      5.55 o 
   1  -3   1      545.66      528.73     10.31 o 
   2  -3   1      253.09      295.99      9.14 o 
   3  -3   1     2616.67     2742.92    100.37 o 
   4  -3   1       16.36       13.46      4.83 o 
   5  -3   1      216.39      211.63     24.96 o 
   6  -3   1      284.38      296.08     23.58 o 
   7  -3   1      211.74      206.32     34.56 o 
  -7  -2   1        6.30       -3.76     17.45 o 
  -6  -2   1      182.66      164.24     32.16 o 
  -5  -2   1      173.07      184.32     21.90 o 
  -4  -2   1      647.98      638.60     21.65 o 
  -3  -2   1      558.14      535.57     17.56 o 
  -2  -2   1      130.66      100.40     11.17 o 
  -1  -2   1    11875.12    13393.25    742.97 o 
   0  -2   1     4648.00     5003.05     45.51 o 
   1  -2   1     1940.67     2036.86     35.00 o 
   2  -2   1    15482.82    15858.15    337.87 o 
   3  -2   1     1432.39     1478.84    121.45 o 
   4  -2   1        3.64        7.61      4.15 o 
   5  -2   1      151.92      140.87     13.83 o 
   6  -2   1       65.42       67.41     22.58 o 
   7  -2   1      413.27      480.05     49.61 o 
  -7  -1   1      114.83       89.30     29.43 o 
  -6  -1   1       15.17       13.69     16.08 o 
  -5  -1   1      619.68      686.09     31.37 o 
  -4  -1   1        0.67        1.44      4.07 o 
  -3  -1   1     1431.18     1558.68     32.28 o 
  -2  -1   1     1531.84     1698.41     45.66 o 
  -1  -1   1     1624.50     1574.71    177.72 o 
   0  -1   1     7804.82     8392.45     66.38 o 
   1  -1   1       77.35       83.92      5.54 o 
   2  -1   1     1631.08     1862.51    195.94 o 
   3  -1   1      642.64      564.04     51.31 o 
   4  -1   1      195.03      201.12     10.45 o 
   5  -1   1       67.33       60.65      7.88 o 
   6  -1   1       13.27       15.05     15.74 o 
   7  -1   1      407.63      445.83     49.61 o 
  -7   0   1       53.83       58.51     22.58 o 
  -6   0   1       59.55       70.83     22.58 o 
  -5   0   1      555.23      491.57     20.63 o 
  -4   0   1      506.18      500.04     20.61 o 
  -3   0   1     2148.20     2050.89     59.84 o 
  -2   0   1     1057.60     1036.32     20.11 o 
  -1   0   1     9055.29     9980.37    603.40 o 
   1   0   1       53.56       77.50      4.32 o 
   2   0   1      482.10      424.42     20.40 o 
   3   0   1      290.01      307.80     10.87 o 
   4   0   1      412.16      372.13     16.13 o 
   5   0   1        1.36       -1.51      6.67 o 
   6   0   1        3.27       -3.08     12.66 o 
   7   0   1      458.97      423.59     49.61 o 
  -7   1   1       38.35       34.56     18.13 o 
  -6   1   1      253.22      278.81     22.83 o 
  -5   1   1      496.77      539.11     21.41 o 
  -4   1   1     2219.06     2279.69     54.72 o 
  -3   1   1      331.36      355.93     13.73 o 
  -2   1   1      128.15      114.70     16.43 o 
  -1   1   1     7907.76     8499.58    140.74 o 
   0   1   1      940.43      893.37     20.19 o 
   1   1   1      355.54      319.92     16.77 o 
   2   1   1      237.31      248.80     12.17 o 
   3   1   1     1369.06     1410.09     26.22 o 
   4   1   1      381.65      450.00     17.74 o 
   5   1   1      136.08      146.65     19.50 o 
   6   1   1      534.19      519.01     32.19 o 
   7   1   1        1.59        0.34     13.34 o 
  -7   2   1      109.69      178.61     34.22 o 
  -6   2   1      393.51      396.92     26.91 o 
  -5   2   1       33.37       36.30      7.69 o 
  -4   2   1     1209.08     1198.24    119.60 o 
  -3   2   1      609.46      792.09     58.55 o 
  -2   2   1       13.74       25.74      3.33 o 
  -1   2   1       14.10       14.75      2.83 o 
   0   2   1       27.02       29.54      2.84 o 
   1   2   1       12.74       24.17      3.16 o 
   2   2   1     2296.04     2351.81     48.18 o 
   3   2   1     1557.75     1637.93     29.12 o 
   4   2   1      514.73      517.93     27.18 o 
   5   2   1      318.35      345.26     25.46 o 
   6   2   1        5.01        1.11      9.29 o 
   7   2   1      455.28      467.05     55.09 o 
  -7   3   1      160.47      161.29     37.64 o 
  -6   3   1      139.06      157.18     15.41 o 
  -5   3   1      103.26      117.49     12.34 o 
  -4   3   1      802.47      780.65     36.05 o 
  -3   3   1       49.95       47.49      5.32 o 
  -2   3   1      147.10      165.70      8.60 o 
  -1   3   1      419.55      428.91     24.55 o 
   0   3   1     5593.88     5816.43     67.29 o 
   1   3   1      710.33      756.58     17.05 o 
   2   3   1      320.78      321.31     25.56 o 
   3   3   1     1516.27     1541.36     43.16 o 
   4   3   1      212.75      217.36     20.15 o 
   5   3   1      168.48      179.36     22.07 o 
   6   3   1       40.58       30.62     13.55 o 
  -7   4   1      337.87      351.38     23.85 o 
  -6   4   1        1.44       -0.69      5.58 o 
  -5   4   1      431.79      416.39     20.59 o 
  -4   4   1      242.49      255.73     12.21 o 
  -3   4   1     1333.28     1314.96     33.48 o 
  -2   4   1     1132.93     1272.68     35.76 o 
  -1   4   1     1881.11     1890.02    142.36 o 
   0   4   1     4337.48     4282.75     39.76 o 
   1   4   1      211.59      213.82     10.85 o 
   2   4   1     1074.38      991.13     73.90 o 
   3   4   1       34.32       47.57     11.13 o 
   4   4   1     2300.93     2482.61    105.90 o 
   5   4   1       38.06       46.52     14.27 o 
   6   4   1       68.18       77.51     19.39 o 
  -7   5   1        0.88       -1.16      8.74 o 
  -6   5   1      221.87      215.05     19.96 o 
  -5   5   1      536.20      563.64     41.51 o 
  -4   5   1      159.49      185.75     13.06 o 
  -3   5   1     1620.53     1710.44     52.66 o 
  -2   5   1      274.95      330.89     26.12 o 
  -1   5   1     2291.63     2147.58     55.70 o 
   0   5   1     1654.49     1704.28     26.22 o 
   1   5   1      112.08      100.27      8.99 o 
   2   5   1      163.89      179.90     11.97 o 
   3   5   1      136.00      140.72     17.30 o 
   4   5   1      342.11      354.84     27.18 o 
   5   5   1        2.48       -1.98      8.71 o 
  -7   6   1        3.24       -7.87      9.24 o 
  -6   6   1      376.49      340.79     39.01 o 
  -5   6   1       39.23       24.98     13.69 o 
  -4   6   1      564.20      581.05     25.15 o 
  -3   6   1      755.04      741.81     23.41 o 
  -2   6   1       10.01       10.23      4.82 o 
  -1   6   1      367.54      380.45     13.85 o 
   0   6   1      251.48      247.29     13.53 o 
   1   6   1      941.17     1005.91     27.21 o 
   2   6   1      143.38      140.58     16.61 o 
   3   6   1      126.24      132.30     17.90 o 
   4   6   1      127.77      142.16     20.68 o 
   5   6   1        3.68       -2.13      9.78 o 
  -7   7   1       25.38       22.58     16.42 o 
  -6   7   1      313.25      299.05     40.37 o 
  -5   7   1       20.57       12.32     11.63 o 
  -4   7   1      368.20      339.52     23.92 o 
  -3   7   1       28.35       32.21     10.27 o 
  -2   7   1      119.96      119.39     12.30 o 
  -1   7   1      535.84      539.56     22.47 o 
   0   7   1      659.33      657.92     30.01 o 
   1   7   1      862.97      847.26     27.15 o 
   2   7   1      193.53      181.13     26.35 o 
   3   7   1      247.73      271.52     42.09 o 
   4   7   1       82.74       77.73     18.55 o 
  -6   8   1      141.78      115.65     30.11 o 
  -5   8   1        6.18        8.55     13.69 o 
  -4   8   1      190.74      183.38     20.84 o 
  -3   8   1      578.94      612.47     27.34 o 
  -2   8   1      415.94      429.30     22.37 o 
  -1   8   1       21.54       29.70      8.09 o 
   0   8   1      657.05      637.09     32.20 o 
   1   8   1      149.14      145.42     28.06 o 
   2   8   1      967.05      996.36     66.38 o 
   3   8   1       13.87       15.40     17.79 o 
   4   8   1       20.78       24.98     20.19 o 
  -6   9   1        1.96        3.08     15.05 o 
  -5   9   1      165.43      181.79     24.67 o 
  -4   9   1       58.70       46.19     11.26 o 
  -3   9   1      188.95      194.98     18.45 o 
  -2   9   1      104.87      120.23     14.81 o 
  -1   9   1      111.58      104.56     16.85 o 
   0   9   1     1064.64     1068.98     44.72 o 
   1   9   1       15.49       18.13     15.74 o 
   2   9   1      155.35      146.79     32.85 o 
   3   9   1        0.81       -0.68     16.08 o 
  -5  10   1      294.81      262.73     30.22 o 
  -4  10   1        1.88        7.49     10.75 o 
  -3  10   1      182.60      198.99     19.67 o 
  -2  10   1        1.69        7.59      7.38 o 
  -1  10   1      436.46      429.40     31.21 o 
   0  10   1       48.68       45.85     20.53 o 
   1  10   1       74.60       47.90     24.29 o 
  -3  11   1      186.33      212.42     30.55 o 
  -2  11   1        0.33        2.74      8.95 o 
  -1  11   1       56.30       56.80     23.27 o 
   0  11   1       16.91       17.11     18.13 o 
   0 -11   2       10.05       19.50     12.49 o 
   1 -11   2      177.26      168.79     24.24 o 
   2 -11   2       51.67       31.84     13.87 o 
   3 -11   2       15.42       32.40     13.63 o 
  -2 -10   2      241.67      239.85     40.72 o 
  -1 -10   2      153.32      161.84     34.22 o 
   0 -10   2      107.27       92.82     17.78 o 
   1 -10   2      410.59      413.44     30.94 o 
   2 -10   2       23.65       22.68     11.34 o 
   3 -10   2       35.41       40.99     11.43 o 
   4 -10   2       12.69        5.34      7.69 o 
   5 -10   2      114.42      119.73     22.98 o 
  -3  -9   2        0.92        0.00     13.34 o 
  -2  -9   2      238.28      285.70     40.03 o 
  -1  -9   2        4.03        2.46      7.97 o 
   0  -9   2      227.31      216.38     22.31 o 
   1  -9   2      104.43       97.69     16.69 o 
   2  -9   2      353.35      393.57     28.52 o 
   3  -9   2      210.30      197.15     18.43 o 
   4  -9   2        0.94       -1.37      6.05 o 
   5  -9   2       49.81       49.40     12.90 o 
  -4  -8   2       64.79       86.91     28.06 o 
  -3  -8   2       59.25       52.35     21.90 o 
  -2  -8   2       41.64       56.11     20.53 o 
  -1  -8   2        4.46        0.64      6.82 o 
   0  -8   2      596.15      557.37     30.84 o 
   1  -8   2      115.63      146.98     17.90 o 
   2  -8   2      744.51      719.73     28.90 o 
   3  -8   2       65.30       62.36     11.12 o 
   4  -8   2      497.52      504.23     25.99 o 
   5  -8   2      121.28      106.86     15.11 o 
   6  -8   2        6.52        9.89     11.23 o 
  -5  -7   2       96.75       93.54     20.92 o 
  -4  -7   2        6.95        2.77     10.08 o 
  -3  -7   2       70.23       95.46     23.95 o 
  -2  -7   2        0.42       -0.18      6.23 o 
  -1  -7   2     1063.27     1029.68     38.60 o 
   0  -7   2       58.13       53.52     11.48 o 
   1  -7   2       86.93       62.80     11.83 o 
   2  -7   2      375.13      388.72     19.88 o 
   3  -7   2      395.54      398.06     21.14 o 
   4  -7   2      363.90      376.39     21.47 o 
   5  -7   2       13.80       20.88      8.59 o 
   6  -7   2      298.67      340.45     41.06 o 
  -5  -6   2        0.75       -9.09      9.50 o 
  -4  -6   2      339.98      348.41     27.09 o 
  -3  -6   2        3.08        0.16      7.13 o 
  -2  -6   2      161.16      161.25     13.37 o 
  -1  -6   2     1451.22     1485.80     41.73 o 
   0  -6   2      362.25      381.39     30.62 o 
   1  -6   2      142.79      193.43     13.03 o 
   2  -6   2      865.72      846.48     30.73 o 
   3  -6   2      549.88      540.66     22.51 o 
   4  -6   2      124.83      133.61     15.96 o 
   5  -6   2      157.02      149.56     25.66 o 
   6  -6   2      122.94      106.07     25.66 o 
   7  -6   2       12.45       17.45     15.74 o 
  -6  -5   2       67.58       56.46     27.71 o 
  -5  -5   2      250.40      247.79     24.94 o 
  -4  -5   2      561.77      603.73     32.62 o 
  -3  -5   2     1793.50     1743.28    120.01 o 
  -2  -5   2      723.27      689.69     40.14 o 
  -1  -5   2        4.62        8.98      4.27 o 
   0  -5   2      532.78      580.06     18.25 o 
   1  -5   2     2356.97     2334.08     47.45 o 
   2  -5   2      161.07      209.27      9.29 o 
   3  -5   2      791.98      794.08     18.14 o 
   4  -5   2        0.61        0.66      3.45 o 
   5  -5   2      119.81      123.49     12.77 o 
   6  -5   2       83.36       67.75     20.53 o 
  -6  -4   2       34.98       27.37     21.56 o 
  -5  -4   2      273.79      302.50     25.50 o 
  -4  -4   2     1052.23     1058.54     39.62 o 
  -3  -4   2       17.31       30.36      6.73 o 
  -2  -4   2      387.22      339.41     28.31 o 
  -1  -4   2      292.25      331.42     18.11 o 
   0  -4   2      484.60      430.91     11.64 o 
   1  -4   2      821.17      907.75     21.92 o 
   2  -4   2      231.49      259.03      8.08 o 
   3  -4   2     2261.12     2350.15     66.34 o 
   4  -4   2     1227.18     1352.28     42.73 o 
   5  -4   2       90.44       88.85     10.89 o 
   6  -4   2        4.50        6.74      7.86 o 
   7  -4   2      109.33       83.49     26.00 o 
  -6  -3   2        0.02        0.34     16.42 o 
  -5  -3   2       65.78       75.24     14.63 o 
  -4  -3   2      148.88      164.19     12.71 o 
  -3  -3   2     1698.22     1592.16     68.28 o 
  -2  -3   2     2047.53     2023.50    183.07 o 
  -1  -3   2     2467.95     2510.46     87.73 o 
   0  -3   2       11.76        8.90      3.87 o 
   1  -3   2       27.52       16.18      3.88 o 
   2  -3   2     1760.56     1757.06     45.18 o 
   3  -3   2       24.69       38.98      6.10 o 
   4  -3   2      837.59      752.40     45.57 o 
   5  -3   2       32.23       22.41      7.94 o 
   6  -3   2       10.33        5.54     11.12 o 
   7  -3   2       92.58       78.70     26.00 o 
  -7  -2   2      108.23      123.52     33.53 o 
  -6  -2   2        1.11        8.55     16.08 o 
  -5  -2   2      572.69      591.02     30.07 o 
  -4  -2   2       63.42       53.47      7.93 o 
  -3  -2   2     1396.15     1482.62     35.55 o 
  -2  -2   2      821.78      764.14     59.90 o 
  -1  -2   2    45831.40    46500.98   4490.85 o 
   0  -2   2      604.38      725.45     32.16 o 
   1  -2   2      103.93      108.43      4.62 o 
   2  -2   2     6618.10     6965.71    167.57 o 
   3  -2   2      909.69      868.19     49.49 o 
   4  -2   2     1151.22     1239.26    123.16 o 
   5  -2   2      144.33      144.52     12.68 o 
   6  -2   2        8.75       11.46      8.86 o 
   7  -2   2       45.41       37.30     21.56 o 
  -7  -1   2       20.34       33.53     19.50 o 
  -6  -1   2      212.53      207.69     33.19 o 
  -5  -1   2       17.03       24.42      7.41 o 
  -4  -1   2     1050.78     1069.60     26.64 o 
  -3  -1   2     4553.99     4649.27    106.62 o 
  -2  -1   2      878.67      913.95     28.38 o 
  -1  -1   2     2600.59     2787.58    114.28 o 
   0  -1   2      545.29      545.66     11.98 o 
   1  -1   2    24178.14    23761.08    514.95 o 
   2  -1   2     2390.75     2439.68    221.60 o 
   3  -1   2     1558.90     1434.72    133.69 o 
   4  -1   2      556.90      494.53     49.24 o 
   5  -1   2       23.54       20.14      6.65 o 
   6  -1   2      864.64      840.97     39.21 o 
   7  -1   2        2.42       10.26     18.13 o 
  -7   0   2       14.81       15.05     16.08 o 
  -6   0   2      383.01      437.96     42.77 o 
  -5   0   2       18.45       13.52      8.47 o 
  -4   0   2     4281.56     4529.01     52.04 o 
  -3   0   2       20.50       21.51      4.23 o 
  -2   0   2      453.12      415.69     13.15 o 
  -1   0   2      101.33       74.04      5.20 o 
   0   0   2      571.32      483.67     31.14 o 
   1   0   2      965.65     1144.17     81.21 o 
   2   0   2      427.63      419.46     27.41 o 
   3   0   2     1466.59     1429.30     79.76 o 
   4   0   2        3.13        3.56      4.09 o 
   5   0   2      172.30      161.83     17.78 o 
   6   0   2     1673.48     1773.17     57.88 o 
   7   0   2      164.19      157.73     34.90 o 
  -7   1   2      248.77      279.54     40.72 o 
  -6   1   2      410.75      408.87     27.38 o 
  -5   1   2       11.98       10.64      7.00 o 
  -4   1   2      724.12      659.56     16.32 o 
  -3   1   2       77.69       77.22      5.20 o 
  -2   1   2     2030.02     1798.76    232.42 o 
  -1   1   2     9169.43     8934.54     70.14 o 
   0   1   2     1232.82     1221.93     89.82 o 
   1   1   2      138.38       99.38      7.62 o 
   2   1   2     1351.91     1341.11     23.68 o 
   3   1   2      965.03     1044.47     22.05 o 
   4   1   2       12.20        9.01      6.72 o 
   5   1   2      447.26      457.36     37.12 o 
   6   1   2       17.24        8.33      9.60 o 
   7   1   2      272.22      262.44     43.11 o 
  -7   2   2      283.18      337.03     47.39 o 
  -6   2   2      255.10      264.81     19.00 o 
  -5   2   2      340.35      388.01     19.92 o 
  -4   2   2        2.57        3.46      3.35 o 
  -3   2   2      603.48      661.98     33.91 o 
  -2   2   2     3144.69     3279.25     51.61 o 
  -1   2   2     2536.73     2539.29     48.84 o 
   0   2   2     1414.42     1532.82     49.18 o 
   1   2   2      301.91      333.95     27.54 o 
   2   2   2     2124.28     2238.42     27.10 o 
   3   2   2     1126.89     1225.89     37.31 o 
   4   2   2     1032.27     1073.74     39.36 o 
   5   2   2      173.44      173.08     20.19 o 
   6   2   2      367.41      332.19     37.12 o 
  -7   3   2      116.55      109.97     15.67 o 
  -6   3   2       77.73       96.75     13.22 o 
  -5   3   2      265.55      290.95     17.51 o 
  -4   3   2       12.78       11.33      4.23 o 
  -3   3   2      396.22      332.68     12.87 o 
  -2   3   2       41.69       59.39      5.80 o 
  -1   3   2      289.60      305.68     10.76 o 
   0   3   2      577.44      527.71     16.12 o 
   1   3   2     2185.64     2372.01     44.15 o 
   2   3   2      885.03      799.19     30.51 o 
   3   3   2       28.88       38.61     10.09 o 
   4   3   2      496.16      499.54     28.76 o 
   5   3   2        2.10       -3.42      7.74 o 
   6   3   2      186.98      187.91     24.80 o 
  -7   4   2        0.68        2.28      7.40 o 
  -6   4   2      316.89      295.27     25.97 o 
  -5   4   2       83.00       80.12     10.91 o 
  -4   4   2      904.88      853.47     37.53 o 
  -3   4   2     3151.26     3335.80     42.99 o 
  -2   4   2       68.47       65.37      6.86 o 
  -1   4   2     1538.17     1525.35    114.92 o 
   0   4   2      215.43      220.37      9.08 o 
   1   4   2      140.32      112.10      8.26 o 
   2   4   2      800.82      787.14     58.19 o 
   3   4   2      648.40      649.73     31.09 o 
   4   4   2       37.12       45.59     12.80 o 
   5   4   2        1.06        0.82      9.43 o 
   6   4   2      209.19      189.84     25.86 o 
  -7   5   2       57.96       59.97     13.47 o 
  -6   5   2      169.23      161.60     16.18 o 
  -5   5   2        0.47        2.28      7.13 o 
  -4   5   2     1961.19     2079.58     39.34 o 
  -3   5   2      305.95      300.66     14.80 o 
  -2   5   2     1026.93      983.05     39.20 o 
  -1   5   2     1773.23     1630.52     78.28 o 
   0   5   2        5.68        9.19      3.55 o 
   1   5   2     2171.41     2179.92     76.06 o 
   2   5   2       11.61       19.05      8.22 o 
   3   5   2      944.05     1004.56     42.26 o 
   4   5   2       10.87       14.67     10.75 o 
   5   5   2       13.77       25.12     13.18 o 
  -7   6   2      123.87       87.59     25.66 o 
  -6   6   2       28.55       43.80     17.45 o 
  -5   6   2       73.69       43.85     12.31 o 
  -4   6   2     1041.71     1003.81     29.18 o 
  -3   6   2       30.43       29.39      6.97 o 
  -2   6   2      827.82      708.30     64.67 o 
  -1   6   2      105.60      107.49      8.54 o 
   0   6   2      373.34      365.29     16.44 o 
   1   6   2     1696.11     1749.35     54.41 o 
   2   6   2      415.89      465.19     27.31 o 
   3   6   2      267.97      287.69     24.29 o 
   4   6   2        9.10        5.96     10.72 o 
   5   6   2       36.98       19.15     13.66 o 
  -7   7   2       90.61       56.11     23.95 o 
  -6   7   2       53.56       39.01     18.48 o 
  -5   7   2        2.50        2.40     10.26 o 
  -4   7   2      162.64      162.07     18.07 o 
  -3   7   2      539.93      547.89     28.74 o 
  -2   7   2      110.57      127.52     12.46 o 
  -1   7   2       10.20        2.61      4.59 o 
   0   7   2      423.54      406.97     18.82 o 
   1   7   2       31.83       34.80     10.37 o 
   2   7   2      937.23      963.48     41.24 o 
   3   7   2       54.09       54.03     14.79 o 
   4   7   2       82.35       85.07     19.04 o 
  -6   8   2        1.57        1.71     12.66 o 
  -5   8   2      109.79      100.59     26.69 o 
  -4   8   2       17.62        7.53     13.69 o 
  -3   8   2     1063.71     1003.47     34.15 o 
  -2   8   2       18.98       14.91      6.68 o 
  -1   8   2      312.27      282.76     17.84 o 
   0   8   2      320.78      312.22     40.03 o 
   1   8   2      462.91      410.59     42.09 o 
   2   8   2       58.77       51.32     21.56 o 
   3   8   2        0.37       -2.40     14.37 o 
  -6   9   2       77.14       44.82     22.92 o 
  -5   9   2       23.44       19.50     18.82 o 
  -4   9   2      191.65      199.96     24.55 o 
  -3   9   2      122.97      133.51     15.77 o 
  -2   9   2       94.77       85.73     13.13 o 
  -1   9   2      241.89      257.21     23.76 o 
   0   9   2       12.30        5.13     12.32 o 
   1   9   2      371.34      367.14     43.80 o 
   2   9   2        3.68       10.26     16.42 o 
  -5  10   2       12.22        3.24     10.75 o 
  -4  10   2       76.90       76.68     19.18 o 
  -3  10   2       50.73       43.45     11.83 o 
  -2  10   2       54.00       64.09     12.83 o 
  -1  10   2       19.28       15.47     10.28 o 
   0  10   2        8.17       18.13     15.05 o 
   1  10   2      165.83      176.55     36.27 o 
  -3  11   2        2.75        0.17      8.41 o 
  -2  11   2      163.24      170.67     24.44 o 
  -1  11   2        7.01       21.90     18.82 o 
   0 -11   3       95.34      109.40     21.24 o 
   1 -11   3       69.85       95.86     20.18 o 
   2 -11   3       38.50       35.89     14.32 o 
   3 -11   3      174.54      194.63     26.13 o 
  -2 -10   3      242.50      227.88     39.69 o 
  -1 -10   3       41.73       42.18     14.24 o 
   0 -10   3      139.38      146.41     21.14 o 
   1 -10   3       31.39       25.16     11.49 o 
   2 -10   3      327.26      341.29     30.79 o 
   3 -10   3      217.68      193.72     24.29 o 
   4 -10   3       95.22       81.11     15.53 o 
   5 -10   3       96.86       98.21     17.07 o 
  -3  -9   3       62.77       47.56     22.58 o 
  -2  -9   3        5.89        1.37     13.34 o 
  -1  -9   3      259.55      244.07     24.21 o 
   0  -9   3       24.13       42.64     13.06 o 
   1  -9   3      242.01      238.53     23.71 o 
   2  -9   3      455.99      447.57     30.23 o 
   3  -9   3       29.60       33.29      9.79 o 
   4  -9   3      180.91      178.72     18.76 o 
   5  -9   3        3.85        2.24      7.83 o 
  -4  -8   3        5.17       10.26     15.74 o 
  -3  -8   3       81.74      121.81     28.06 o 
  -2  -8   3      105.27      116.06     17.20 o 
  -1  -8   3      315.59      319.06     24.53 o 
   0  -8   3      125.51      123.21     27.54 o 
   1  -8   3      216.06      230.79     21.53 o 
   2  -8   3       24.47       22.72      9.55 o 
   3  -8   3      138.56      132.09     19.28 o 
   4  -8   3      141.23      148.30     16.57 o 
   5  -8   3      155.83      147.49     18.80 o 
   6  -8   3      218.83      232.95     42.94 o 
  -5  -7   3        1.85       -3.08     14.03 o 
  -4  -7   3       87.80      102.31     26.35 o 
  -3  -7   3        1.87        3.42     11.63 o 
  -2  -7   3      404.68      363.05     24.65 o 
  -1  -7   3     1933.62     1838.11     72.71 o 
   0  -7   3       77.93       94.76     13.78 o 
   1  -7   3      240.01      225.45     18.87 o 
   2  -7   3       62.13       64.65     10.08 o 
   3  -7   3     1111.26     1134.18     34.89 o 
   4  -7   3       24.51       23.65      8.23 o 
   5  -7   3      333.04      352.10     22.44 o 
   6  -7   3      172.25      184.21     25.49 o 
  -5  -6   3      279.82      298.29     28.67 o 
  -4  -6   3      227.28      226.53     22.84 o 
  -3  -6   3        4.73        4.49      5.89 o 
  -2  -6   3     1316.35     1279.52    102.31 o 
  -1  -6   3      235.09      245.79     13.51 o 
   0  -6   3      432.76      460.92     28.23 o 
   1  -6   3      637.20      702.79     41.40 o 
   2  -6   3      484.03      539.22     21.91 o 
   3  -6   3     1176.22     1090.64     31.94 o 
   4  -6   3        0.25        0.92      4.93 o 
   5  -6   3      802.60      835.62     31.52 o 
   6  -6   3        0.41       -0.68     11.29 o 
  -6  -5   3        1.23        3.08     17.79 o 
  -5  -5   3      856.10      855.02     41.72 o 
  -4  -5   3      158.64      155.11     22.07 o 
  -3  -5   3      216.89      217.42     16.97 o 
  -2  -5   3     2758.85     2793.59    150.22 o 
  -1  -5   3      217.71      259.60     12.63 o 
   0  -5   3     1585.88     1625.72     58.74 o 
   1  -5   3        4.25        6.67      5.08 o 
   2  -5   3      915.35     1009.56     18.03 o 
   3  -5   3      840.90      917.70     21.29 o 
   4  -5   3      232.99      256.59     15.10 o 
   5  -5   3       94.18       94.99     15.12 o 
   6  -5   3      105.40       91.36     23.61 o 
  -6  -4   3       92.34       95.12     28.06 o 
  -5  -4   3      443.62      464.96     29.80 o 
  -4  -4   3      577.54      596.16     23.59 o 
  -3  -4   3       98.41       88.31      9.71 o 
  -2  -4   3     6429.74     6920.19    596.94 o 
  -1  -4   3     5847.77     6315.47    284.42 o 
   0  -4   3     1611.82     1584.53     49.96 o 
   1  -4   3      186.39      169.81     10.33 o 
   2  -4   3     1151.09     1281.49     34.40 o 
   3  -4   3      523.40      566.69     18.67 o 
   4  -4   3      752.10      713.77     23.62 o 
   5  -4   3       67.28       58.26      9.84 o 
   6  -4   3      359.56      423.25     40.72 o 
   7  -4   3       62.80       29.08     19.16 o 
  -7  -3   3       97.65      109.83     33.53 o 
  -6  -3   3      186.78      211.80     36.27 o 
  -5  -3   3       81.61       75.33     14.18 o 
  -4  -3   3       80.84       98.90     10.57 o 
  -3  -3   3        6.62        2.54      3.98 o 
  -2  -3   3      162.54      179.07     17.63 o 
  -1  -3   3    10615.34    11248.90    518.13 o 
   1  -3   3      660.42      597.74     16.26 o 
   2  -3   3     1580.18     1532.98     22.15 o 
   3  -3   3     2389.43     2620.22     84.35 o 
   4  -3   3      496.79      499.53     45.01 o 
   5  -3   3      177.04      164.39     13.96 o 
   6  -3   3      331.61      303.77     40.71 o 
   7  -3   3        0.24      -12.66     14.37 o 
  -7  -2   3       10.77       -1.71     18.13 o 
  -6  -2   3       24.37       36.27     20.53 o 
  -5  -2   3       27.14       27.39      9.87 o 
  -4  -2   3      912.15      909.47     25.81 o 
  -3  -2   3      150.85      156.11     11.43 o 
  -2  -2   3     7919.88     8469.74    704.22 o 
  -1  -2   3     1197.17     1511.88    111.72 o 
   0  -2   3        1.44        4.31      2.87 o 
   1  -2   3       21.38       11.47      2.26 o 
   2  -2   3      312.94      323.98     11.70 o 
   3  -2   3     2487.80     2299.34    171.20 o 
   4  -2   3      211.62      248.87     20.86 o 
   5  -2   3      194.31      168.80     18.20 o 
   6  -2   3      862.63      741.68     38.12 o 
   7  -2   3        0.83        4.11     16.08 o 
  -7  -1   3       26.75        5.13     17.45 o 
  -6  -1   3      194.88      216.59     34.90 o 
  -5  -1   3      908.25      927.86     36.77 o 
  -4  -1   3     1164.24     1269.13     28.48 o 
  -3  -1   3      280.65      263.03     11.69 o 
  -2  -1   3      199.87      185.30     12.37 o 
  -1  -1   3      441.92      562.57     11.07 o 
   0  -1   3     1886.45     1809.24     83.65 o 
   1  -1   3     5137.70     5650.22    142.58 o 
   2  -1   3      364.17      369.88     37.82 o 
   3  -1   3     1846.58     1862.08    158.43 o 
   4  -1   3       71.10       73.75      7.48 o 
   5  -1   3      445.29      401.62     22.00 o 
   6  -1   3      207.03      241.82     26.35 o 
   7  -1   3       25.36       54.40     24.98 o 
  -7   0   3      229.40      209.06     36.27 o 
  -6   0   3        4.20       -2.93      6.57 o 
  -5   0   3     1052.25     1112.58     39.68 o 
  -4   0   3      162.91      134.04      9.97 o 
  -3   0   3       14.59        7.58      3.01 o 
  -2   0   3      480.91      528.97     14.72 o 
  -1   0   3      304.48      269.47     10.52 o 
   0   0   3     2993.80     2512.06     39.77 o 
   1   0   3       91.28       82.44      5.58 o 
   2   0   3      772.90      667.57     55.07 o 
   3   0   3     1278.97     1316.11     62.67 o 
   4   0   3      334.60      299.71     16.39 o 
   5   0   3      265.50      265.92     21.76 o 
   6   0   3      190.79      180.55     22.20 o 
   7   0   3      258.64      237.80     40.72 o 
  -7   1   3      322.68      355.13     30.59 o 
  -6   1   3        0.50        2.79      6.00 o 
  -5   1   3      941.13      935.36     30.18 o 
  -4   1   3      120.00      119.73      8.18 o 
  -3   1   3        8.41        6.73      2.04 o 
  -2   1   3      105.52      115.89      7.51 o 
  -1   1   3     3697.40     3843.29     40.14 o 
   0   1   3        9.79        8.16      2.16 o 
   1   1   3      163.46      169.50     10.28 o 
   2   1   3     1516.54     1420.15     76.47 o 
   3   1   3      682.85      779.45     70.31 o 
   4   1   3      518.63      508.51     35.24 o 
   5   1   3        6.33        1.35      6.87 o 
   6   1   3      132.94      145.13     20.43 o 
   7   1   3       10.19        9.24     17.79 o 
  -7   2   3      118.95      100.94     15.09 o 
  -6   2   3      108.58       98.73     13.47 o 
  -5   2   3      308.09      320.28     18.35 o 
  -4   2   3       10.44       11.97      3.15 o 
  -3   2   3     2204.20     2095.82    119.98 o 
  -2   2   3        4.25        6.94      2.47 o 
  -1   2   3     3543.95     3495.32    121.65 o 
   0   2   3      259.91      235.78     12.67 o 
   1   2   3      287.59      267.07     18.65 o 
   2   2   3       31.90       31.96      7.49 o 
   3   2   3     2577.03     2845.07     58.41 o 
   4   2   3      417.50      369.73     24.76 o 
   5   2   3       14.72       12.69      9.20 o 
   6   2   3      159.04      153.50     24.29 o 
  -7   3   3       40.49       21.24      9.85 o 
  -6   3   3      625.40      669.20     28.88 o 
  -5   3   3       18.67       22.08      7.53 o 
  -4   3   3     1066.86      986.20     66.42 o 
  -3   3   3     1578.98     1771.59     28.79 o 
  -2   3   3     1137.31     1023.88     28.75 o 
  -1   3   3     3135.92     3282.65    167.10 o 
   0   3   3      505.55      543.26     14.56 o 
   1   3   3      867.09      899.78     18.16 o 
   2   3   3      581.49      594.55     46.19 o 
   3   3   3     1612.94     1654.41     64.50 o 
   4   3   3       58.59       73.92     23.27 o 
   5   3   3      601.51      574.19     35.17 o 
   6   3   3      119.18      136.49     22.40 o 
  -7   4   3      340.63      383.99     30.22 o 
  -6   4   3       20.28       14.84      7.74 o 
  -5   4   3      210.34      186.63     15.20 o 
  -4   4   3     1093.73     1162.88     38.32 o 
  -3   4   3      506.43      489.16     17.08 o 
  -2   4   3     2505.91     2578.16     41.37 o 
  -1   4   3        2.96       -0.14      2.75 o 
   0   4   3     1961.53     2101.36     28.20 o 
   1   4   3      861.41      819.74     20.20 o 
   2   4   3       22.83       27.54      8.95 o 
   3   4   3      780.02      762.19     34.59 o 
   4   4   3        5.44        5.41      9.24 o 
   5   4   3      109.74      109.49     19.39 o 
   6   4   3        4.65        2.56     11.69 o 
  -7   5   3      265.43      300.97     44.31 o 
  -6   5   3       30.02       17.24      9.91 o 
  -5   5   3      242.16      268.34     21.77 o 
  -4   5   3      869.21      887.28     34.40 o 
  -3   5   3       29.82       31.93      6.64 o 
  -2   5   3     1391.78     1278.70     40.88 o 
  -1   5   3      714.06      651.74     31.87 o 
   0   5   3      518.06      517.92     15.34 o 
   1   5   3      627.86      633.28     20.11 o 
   2   5   3      220.42      259.98     20.68 o 
   3   5   3      830.64      859.43     38.80 o 
   4   5   3      151.25      161.72     21.53 o 
   5   5   3       23.86       17.15     12.74 o 
  -7   6   3      188.87      183.74     35.24 o 
  -6   6   3        4.13        6.28      9.41 o 
  -5   6   3      244.43      243.24     21.87 o 
  -4   6   3       19.93       18.13      9.44 o 
  -3   6   3     1176.59     1208.32     42.54 o 
  -2   6   3      348.79      353.36     18.85 o 
  -1   6   3      866.09      861.40     21.59 o 
   0   6   3     1045.89     1126.27     24.40 o 
   1   6   3      548.21      596.60     29.17 o 
   2   6   3      202.66      209.02     20.32 o 
   3   6   3       12.63       18.71     10.40 o 
   4   6   3      307.64      325.88     29.99 o 
   5   6   3       24.57       22.52     14.11 o 
  -7   7   3       26.79        9.24     15.74 o 
  -6   7   3       58.66       50.30     21.90 o 
  -5   7   3      193.12      139.60     28.06 o 
  -4   7   3      180.40      145.07     27.03 o 
  -3   7   3      407.58      436.42     26.06 o 
  -2   7   3      273.73      283.93     20.80 o 
  -1   7   3     1009.45      970.84     24.64 o 
   0   7   3       37.78       38.46      8.19 o 
   1   7   3      292.30      321.03     23.79 o 
   2   7   3       88.00      107.21     17.05 o 
   3   7   3      357.30      368.88     29.64 o 
   4   7   3      160.62      151.50     23.81 o 
  -6   8   3       91.57       54.75     22.58 o 
  -5   8   3        0.22       -9.58     10.26 o 
  -4   8   3      269.44      287.75     37.30 o 
  -3   8   3      150.30      152.15     18.37 o 
  -2   8   3      369.87      414.67     22.22 o 
  -1   8   3       46.05       48.49      9.86 o 
   0   8   3       28.21       27.03     14.71 o 
   1   8   3      464.50      495.10     46.19 o 
   2   8   3        2.67        6.50     14.37 o 
   3   8   3      211.19      186.48     36.61 o 
  -5   9   3       32.31       40.03     21.21 o 
  -4   9   3      839.84      719.56     58.51 o 
  -3   9   3       55.98       53.51     11.87 o 
  -2   9   3       39.62       35.13     10.10 o 
  -1   9   3        0.68        5.82      7.74 o 
   0   9   3      371.92      401.69     43.45 o 
   1   9   3      335.34      347.29     42.77 o 
   2   9   3       10.39        2.74     13.34 o 
  -5  10   3       28.75       31.71     15.35 o 
  -4  10   3       82.70       95.28     20.56 o 
  -3  10   3       19.38       25.54      9.94 o 
  -2  10   3       21.69       21.77      9.14 o 
  -1  10   3      366.20      333.95     41.40 o 
   0  10   3      649.54      660.71     58.85 o 
   1  10   3       13.75       13.69     16.77 o 
  -3  11   3       83.66       93.41     28.74 o 
  -2  11   3       70.46       72.54     27.71 o 
  -1  11   3        4.87        7.87     16.42 o 
   0 -11   4       94.26      102.47     20.46 o 
   1 -11   4       67.93       71.24     17.77 o 
   2 -11   4      365.59      332.18     31.76 o 
   3 -11   4       12.44       25.41     13.45 o 
  -2 -10   4       32.16       52.01     22.92 o 
  -1 -10   4      231.91      205.68     24.66 o 
   0 -10   4        8.96        7.30      9.91 o 
   1 -10   4      188.01      167.43     24.81 o 
   2 -10   4      168.65      157.49     22.13 o 
   3 -10   4       67.03       49.86     15.04 o 
   4 -10   4      158.30      142.57     20.11 o 
  -3  -9   4      112.00      126.26     31.82 o 
  -2  -9   4       69.77      106.07     27.71 o 
  -1  -9   4       37.10       44.30     13.73 o 
   0  -9   4       77.34       74.02     15.77 o 
   1  -9   4      733.20      745.22     38.70 o 
   2  -9   4        2.24        5.91      7.60 o 
   3  -9   4      126.71      121.11     19.22 o 
   4  -9   4       55.12       53.85     12.63 o 
   5  -9   4      164.08      181.80     20.17 o 
  -4  -8   4       23.10        2.05     15.74 o 
  -3  -8   4       23.25        7.53     13.69 o 
  -2  -8   4      245.46      259.89     23.38 o 
  -1  -8   4        4.53        6.39      7.45 o 
   0  -8   4       28.32       21.59      9.43 o 
   1  -8   4      528.09      476.15     29.12 o 
   2  -8   4      138.04      145.27     18.26 o 
   3  -8   4       35.21       34.21      9.51 o 
   4  -8   4       31.47       30.19      9.54 o 
   5  -8   4      289.40      277.06     23.49 o 
   6  -8   4      109.31      145.36     23.57 o 
  -4  -7   4       80.59       76.99     23.61 o 
  -3  -7   4      129.08      129.17     23.61 o 
  -2  -7   4       19.39       19.83      8.94 o 
  -1  -7   4      106.38      106.66     14.98 o 
   0  -7   4     1014.16     1045.31     41.57 o 
   1  -7   4       23.54       42.94     10.65 o 
   2  -7   4      675.95      694.79     32.65 o 
   3  -7   4       51.43       39.94      9.40 o 
   4  -7   4       27.93       13.12      6.83 o 
   5  -7   4      427.02      463.74     26.04 o 
   6  -7   4       14.99       17.63     12.69 o 
  -5  -6   4      383.53      454.73     47.90 o 
  -4  -6   4      107.52      140.82     18.90 o 
  -3  -6   4       23.13       22.25      7.72 o 
  -2  -6   4     3377.22     3443.84    206.69 o 
  -1  -6   4      106.98       98.07     13.18 o 
   0  -6   4      798.66      805.14     33.87 o 
   1  -6   4      642.52      663.76     29.15 o 
   2  -6   4     1857.15     1834.99     40.04 o 
   3  -6   4       17.22       12.64      6.24 o 
   4  -6   4       51.36       63.80     14.40 o 
   5  -6   4      295.57      295.05     19.76 o 
   6  -6   4       98.52       91.92     21.56 o 
  -6  -5   4      257.36      262.78     41.74 o 
  -5  -5   4      208.86      280.91     38.32 o 
  -4  -5   4      531.22      492.88     42.06 o 
  -3  -5   4     1329.06     1353.48    123.98 o 
  -2  -5   4        5.50        7.21      5.13 o 
  -1  -5   4      353.51      386.42     15.00 o 
   0  -5   4      111.34       97.93     11.48 o 
   1  -5   4     1814.23     1752.26     42.70 o 
   2  -5   4      563.96      561.74     20.93 o 
   3  -5   4       76.84       72.01      9.66 o 
   4  -5   4        7.84        7.39      5.63 o 
   5  -5   4      101.52      112.67     13.34 o 
   6  -5   4      194.88      259.93     24.79 o 
  -6  -4   4      578.59      556.01     53.38 o 
  -5  -4   4       58.09       59.19     20.87 o 
  -4  -4   4        3.76        1.73      5.22 o 
  -3  -4   4      750.87      765.47     53.46 o 
  -2  -4   4     8296.71     8703.42    655.03 o 
  -1  -4   4     1305.30     1192.82     54.05 o 
   0  -4   4      148.59      153.24     12.09 o 
   1  -4   4      757.48      833.55     26.98 o 
   2  -4   4        2.51        1.45      2.46 o 
   3  -4   4      415.55      456.37     15.21 o 
   4  -4   4      345.68      365.51     15.50 o 
   5  -4   4       10.94       11.46      6.62 o 
   6  -4   4      162.03      187.45     22.24 o 
  -7  -3   4       35.85       29.08     23.61 o 
  -6  -3   4      215.18      228.90     36.61 o 
  -5  -3   4        9.71        8.43      7.82 o 
  -4  -3   4      804.19      756.95     42.16 o 
  -3  -3   4       70.78       65.45      7.97 o 
  -2  -3   4     2596.06     2670.69    235.37 o 
  -1  -3   4      450.85      477.46     16.16 o 
   0  -3   4     2216.05     2226.76     53.72 o 
   1  -3   4      266.80      292.52     13.87 o 
   2  -3   4      776.67      806.40     16.69 o 
   3  -3   4     3402.01     3314.46     56.94 o 
   4  -3   4       27.07       38.22      7.63 o 
   5  -3   4     1208.12     1297.04    101.15 o 
   6  -3   4       17.99       10.00      7.41 o 
   7  -3   4       26.03       23.95     17.45 o 
  -7  -2   4      105.94       75.96     28.06 o 
  -6  -2   4        3.52       -5.13     11.63 o 
  -5  -2   4     1446.75     1519.13     48.18 o 
  -4  -2   4       26.83       33.33      6.88 o 
  -3  -2   4      172.38      188.65     12.55 o 
  -2  -2   4     3414.82     3544.49    375.96 o 
  -1  -2   4      671.26      783.72     34.91 o 
   0  -2   4      454.08      468.95     14.32 o 
   1  -2   4        1.39        0.79      1.91 o 
   2  -2   4     5876.00     6066.23    203.87 o 
   3  -2   4     1834.78     1911.84    150.76 o 
   4  -2   4       26.37       30.09      7.17 o 
   5  -2   4     2270.19     2096.90    166.49 o 
   6  -2   4       56.78       38.81      9.90 o 
   7  -2   4       68.89       97.17     29.08 o 
  -7  -1   4      126.00      119.35     22.02 o 
  -6  -1   4        2.04       -5.91      6.40 o 
  -5  -1   4      713.72      739.57     33.64 o 
  -4  -1   4       16.00       17.34      5.34 o 
  -3  -1   4     2215.09     2312.62     65.65 o 
  -2  -1   4     1055.39     1043.70     21.08 o 
  -1  -1   4     1267.04     1292.91    110.43 o 
   0  -1   4      556.45      469.40     19.67 o 
   1  -1   4      326.27      269.98     13.54 o 
   2  -1   4     4322.49     4790.73    231.92 o 
   3  -1   4      964.69      855.24     62.77 o 
   4  -1   4      402.44      359.83     48.93 o 
   5  -1   4        2.89       -3.48      4.10 o 
   6  -1   4      422.11      373.23     31.48 o 
   7  -1   4      163.52      182.03     36.95 o 
  -7   0   4      257.34      280.99     28.89 o 
  -6   0   4      182.34      192.10     17.33 o 
  -5   0   4      432.75      414.85     21.05 o 
  -4   0   4      706.66      798.42     18.83 o 
  -3   0   4      936.83      959.13     18.77 o 
  -2   0   4       52.99       64.17      6.49 o 
  -1   0   4     5107.00     4747.44     66.04 o 
   0   0   4     7161.21     6149.33     38.65 o 
   1   0   4      480.39      496.81     34.82 o 
   2   0   4     4208.03     4390.68    252.06 o 
   3   0   4      702.63      784.98     57.29 o 
   4   0   4      155.34      134.54     12.56 o 
   5   0   4      120.61      113.20     16.57 o 
   6   0   4      505.68      514.06     33.78 o 
   7   0   4       20.52       24.98     19.85 o 
  -7   1   4       22.02       18.84      9.11 o 
  -6   1   4      511.13      525.65     25.94 o 
  -5   1   4      325.38      331.27     18.71 o 
  -4   1   4      437.44      363.19     17.51 o 
  -3   1   4      307.14      315.87     14.20 o 
  -2   1   4       42.47       41.35      6.52 o 
  -1   1   4     4625.43     4456.00     71.60 o 
   0   1   4      177.99      185.00      7.19 o 
   1   1   4       58.57       38.47      7.36 o 
   2   1   4      103.27      128.83     12.07 o 
   3   1   4     1076.13     1051.90     42.09 o 
   4   1   4      639.46      682.64     91.19 o 
   5   1   4      241.81      265.89     24.35 o 
   6   1   4      293.57      265.11     26.85 o 
  -7   2   4      131.74      141.36     17.16 o 
  -6   2   4      312.87      322.50     20.82 o 
  -5   2   4      531.84      525.24     26.46 o 
  -4   2   4      474.01      553.77     21.31 o 
  -3   2   4      210.56      210.26     13.91 o 
  -2   2   4      725.00      709.56     14.72 o 
  -1   2   4     3418.78     3544.25    121.25 o 
   0   2   4      736.48      715.55     20.51 o 
   1   2   4        8.02        8.11      4.96 o 
   2   2   4     1820.19     1852.16     89.99 o 
   3   2   4      279.10      264.87     19.48 o 
   4   2   4      247.26      231.40     20.74 o 
   5   2   4      401.03      389.64     28.91 o 
   6   2   4        9.86        3.17     10.18 o 
  -7   3   4      147.18      153.81     17.60 o 
  -6   3   4      128.53      109.58     13.98 o 
  -5   3   4      796.98      796.16     28.63 o 
  -4   3   4      171.43      155.69     15.72 o 
  -3   3   4       50.35       55.81      6.26 o 
  -2   3   4     3966.98     4004.23     51.44 o 
  -1   3   4       67.09       73.26      6.50 o 
   0   3   4     4152.02     4356.85    188.02 o 
   1   3   4       13.19       10.01      2.93 o 
   2   3   4      145.50      150.10     14.99 o 
   3   3   4     1350.07     1276.35     98.20 o 
   4   3   4        1.08        5.66      7.97 o 
   5   3   4      299.27      276.99     26.64 o 
   6   3   4       19.41       27.76     13.91 o 
  -7   4   4      178.02      206.83     20.20 o 
  -6   4   4        4.79        6.73      8.03 o 
  -5   4   4      980.37      951.79     38.95 o 
  -4   4   4       11.96       12.39      7.84 o 
  -3   4   4      363.81      368.53     15.56 o 
  -2   4   4     1302.80     1321.97     53.74 o 
  -1   4   4     1735.51     1663.27     75.24 o 
   0   4   4     7378.61     7840.62    142.97 o 
   1   4   4      112.82      122.38      8.54 o 
   2   4   4      864.20      835.96     33.75 o 
   3   4   4      318.97      337.26     24.31 o 
   4   4   4      260.41      261.64     24.91 o 
   5   4   4       32.35       36.41     14.27 o 
  -7   5   4       55.42       44.79     14.99 o 
  -6   5   4       15.75       21.16     10.91 o 
  -5   5   4      381.12      387.46     26.69 o 
  -4   5   4       46.11       69.66     12.69 o 
  -3   5   4      828.86      895.31     36.18 o 
  -2   5   4      270.43      246.75     17.08 o 
  -1   5   4     1357.66     1276.66     77.32 o 
   0   5   4       52.47       55.63      6.32 o 
   1   5   4      350.77      376.55     22.82 o 
   2   5   4      476.67      534.79     29.14 o 
   3   5   4        4.64        8.01      8.13 o 
   4   5   4      269.04      274.41     26.73 o 
   5   5   4        6.56        4.55     10.95 o 
  -7   6   4        0.10        8.21     13.34 o 
  -6   6   4      190.77      231.65     24.46 o 
  -5   6   4       79.45       79.82     15.05 o 
  -4   6   4      266.22      242.37     21.19 o 
  -3   6   4      216.02      204.36     14.00 o 
  -2   6   4      171.74      149.90     13.24 o 
  -1   6   4      952.04      928.89     45.34 o 
   0   6   4       68.99       74.84      7.88 o 
   1   6   4        9.18        2.22      6.53 o 
   2   6   4      180.13      163.53     19.22 o 
   3   6   4      610.43      614.60     51.84 o 
   4   6   4      139.41      129.34     21.65 o 
  -7   7   4       23.68        7.19     14.71 o 
  -6   7   4      103.32       98.54     26.69 o 
  -5   7   4       17.19        0.68     11.98 o 
  -4   7   4      142.65      166.63     28.74 o 
  -3   7   4       38.99       35.27      8.29 o 
  -2   7   4     1148.65     1162.68     60.72 o 
  -1   7   4      190.70      194.65     12.42 o 
   0   7   4      120.44      129.05     16.06 o 
   1   7   4       92.36      120.33     16.69 o 
   2   7   4       90.18       77.28     16.20 o 
   3   7   4      620.46      674.50     39.79 o 
   4   7   4       54.22       63.85     17.78 o 
  -6   8   4        7.36        4.11     13.69 o 
  -5   8   4      115.82      106.07     28.40 o 
  -4   8   4      126.62      121.12     28.06 o 
  -3   8   4      126.98      131.63     17.99 o 
  -2   8   4      124.79      124.26     14.09 o 
  -1   8   4       33.00       28.29      8.19 o 
   0   8   4      437.69      431.46     42.09 o 
   1   8   4      236.58      246.35     36.61 o 
   2   8   4      189.88      185.95     23.17 o 
   3   8   4      176.48      217.99     27.22 o 
  -5   9   4      153.77       96.83     28.74 o 
  -4   9   4      115.94      110.52     29.08 o 
  -3   9   4      120.61      133.26     15.77 o 
  -2   9   4        8.06       15.82      8.15 o 
  -1   9   4       13.30        6.84     12.32 o 
   0   9   4      302.18      279.54     39.35 o 
   1   9   4        9.19        9.24     14.37 o 
   2   9   4       37.50       73.22     27.71 o 
  -4  10   4       18.17       16.44     12.90 o 
  -3  10   4      161.64      183.43     19.39 o 
  -2  10   4      218.53      214.52     20.04 o 
  -1  10   4      538.85      558.06     52.69 o 
   0  10   4       19.22       26.35     18.82 o 
   1  10   4       15.53        8.55     16.42 o 
   0 -11   5        1.53       -4.51     10.04 o 
   1 -11   5      212.59      222.12     27.15 o 
   2 -11   5       64.85       75.61     18.62 o 
   3 -11   5      130.98      133.51     23.06 o 
  -2 -10   5      190.83      164.24     34.90 o 
  -1 -10   5        7.38       12.08     10.13 o 
   0 -10   5        3.40       11.19     10.13 o 
   1 -10   5      170.86      179.96     23.43 o 
   2 -10   5      102.86      111.03     19.87 o 
   3 -10   5      121.57      122.25     20.77 o 
   4 -10   5       15.63       19.46     12.49 o 
  -3  -9   5       18.61       13.00     16.08 o 
  -2  -9   5      249.51      215.36     23.81 o 
  -1  -9   5        1.32        3.89      7.46 o 
   0  -9   5        6.34        2.58      7.91 o 
   1  -9   5      104.15      115.95     18.38 o 
   2  -9   5      425.03      387.68     29.02 o 
   3  -9   5       18.88       17.87     10.75 o 
   4  -9   5       75.24       57.61     12.95 o 
   5  -9   5      159.54      176.90     20.27 o 
  -4  -8   5      109.45      129.68     30.45 o 
  -3  -8   5      118.65      132.76     29.43 o 
  -2  -8   5        2.87        1.48      7.25 o 
  -1  -8   5        5.86        7.81      7.94 o 
   0  -8   5     1664.98     1585.57     52.35 o 
   1  -8   5        2.85        6.65      6.89 o 
   2  -8   5      696.88      695.39     35.80 o 
   3  -8   5       47.80       33.73     11.96 o 
   4  -8   5      481.55      507.37     30.09 o 
   5  -8   5      126.05      115.18     16.17 o 
   6  -8   5       81.64      110.45     22.09 o 
  -4  -7   5        2.00        0.00     14.37 o 
  -3  -7   5      942.58      809.55     68.43 o 
  -2  -7   5      114.64      115.84     16.08 o 
  -1  -7   5      937.54      886.54     36.98 o 
   0  -7   5      392.05      383.34     24.56 o 
   1  -7   5      527.76      476.84     27.31 o 
   2  -7   5      549.75      598.09     43.45 o 
   3  -7   5      360.36      383.95     21.45 o 
   4  -7   5      327.23      299.23     20.10 o 
   5  -7   5       27.78       29.15     10.20 o 
   6  -7   5      112.30       89.54     15.28 o 
  -5  -6   5       42.47       28.74     20.87 o 
  -4  -6   5      241.02      281.48     24.21 o 
  -3  -6   5     2712.76     2623.82    222.47 o 
  -2  -6   5      165.28      139.37     15.98 o 
  -1  -6   5      805.61      850.56     35.76 o 
   0  -6   5       27.62       26.51      8.32 o 
   1  -6   5     2584.37     2636.59     57.94 o 
   2  -6   5      383.58      389.25     23.83 o 
   3  -6   5      218.72      176.20     14.72 o 
   4  -6   5        6.54       16.51      7.38 o 
   5  -6   5       47.59       47.75     10.81 o 
   6  -6   5       60.88       61.99     12.77 o 
  -6  -5   5      225.32      226.17     39.69 o 
  -5  -5   5       28.39       23.27     19.16 o 
  -4  -5   5      346.83      387.50     36.41 o 
  -3  -5   5      684.92      703.31     53.91 o 
  -2  -5   5     1773.44     1872.73    107.04 o 
  -1  -5   5     1093.04     1173.23     32.89 o 
   0  -5   5        2.61        5.30      6.50 o 
   1  -5   5     2603.32     2554.43     52.62 o 
   2  -5   5       10.29        5.76      4.60 o 
   3  -5   5       30.83       42.79      8.39 o 
   4  -5   5      902.04      899.48     30.07 o 
   5  -5   5      636.95      619.37     30.39 o 
   6  -5   5       32.46       32.85     17.79 o 
  -6  -4   5       83.76       67.06     26.69 o 
  -5  -4   5      283.46      263.69     22.76 o 
  -4  -4   5      194.94      209.76     16.13 o 
  -3  -4   5      813.04      835.93     58.94 o 
  -2  -4   5       16.12       25.28      6.08 o 
  -1  -4   5      179.47      194.91      8.41 o 
   0  -4   5     1896.79     1859.34     40.40 o 
   1  -4   5       37.38       46.77      8.59 o 
   2  -4   5      269.25      283.36     10.78 o 
   3  -4   5       58.17       66.23      7.03 o 
   4  -4   5       89.57       86.94      9.05 o 
   5  -4   5     1998.04     1985.17    115.23 o 
   6  -4   5       29.32       30.66     11.57 o 
  -7  -3   5      101.24      109.08     22.60 o 
  -6  -3   5       31.40       33.53     20.53 o 
  -5  -3   5      103.71      100.14     15.54 o 
  -4  -3   5      146.05      155.14     12.71 o 
  -3  -3   5       55.12       48.71      7.27 o 
  -2  -3   5      114.51      105.74      7.34 o 
  -1  -3   5     2423.47     2748.47    106.50 o 
   0  -3   5      721.37      755.12     18.07 o 
   1  -3   5       17.79       23.68      3.81 o 
   2  -3   5     1046.03     1131.96     21.27 o 
   3  -3   5        0.63        2.41      3.29 o 
   4  -3   5     1015.89      944.47     66.84 o 
   5  -3   5     1212.87     1191.24    132.59 o 
   6  -3   5        1.09       -1.16      6.14 o 
   7  -3   5       28.95       45.51     24.64 o 
  -7  -2   5       44.20       39.07     15.96 o 
  -6  -2   5      168.86      187.56     21.58 o 
  -5  -2   5       36.96       34.14     10.77 o 
  -4  -2   5       10.99       11.42      5.36 o 
  -3  -2   5     1168.61     1234.33     58.13 o 
  -2  -2   5      416.05      464.55     33.91 o 
  -1  -2   5       29.14       31.61      4.39 o 
   0  -2   5      836.27      700.54     32.06 o 
   1  -2   5     1413.62     1335.68     22.01 o 
   2  -2   5     7459.52     7968.35    250.04 o 
   3  -2   5        0.45        3.58      2.99 o 
   4  -2   5      660.62      707.71     33.63 o 
   5  -2   5        7.95        4.00      5.91 o 
   6  -2   5      293.27      255.11     32.87 o 
   7  -2   5       18.52        8.55     17.11 o 
  -7  -1   5        6.83        4.78     10.73 o 
  -6  -1   5      299.28      319.37     23.42 o 
  -5  -1   5       25.57       38.81      8.94 o 
  -4  -1   5      394.77      428.93     19.39 o 
  -3  -1   5     2125.79     2255.38     62.23 o 
  -2  -1   5     1710.73     1802.83     71.66 o 
  -1  -1   5      414.72      419.97     34.72 o 
   0  -1   5      102.27      116.98      6.60 o 
   1  -1   5     6247.82     6237.75    355.69 o 
   2  -1   5      156.41      161.57      9.61 o 
   3  -1   5       10.44       19.45      3.91 o 
   4  -1   5       17.37       17.41      6.45 o 
   5  -1   5       72.78       50.43     10.13 o 
   6  -1   5      345.03      321.05     27.58 o 
   7  -1   5       12.29       18.87     12.16 o 
  -7   0   5        4.21        8.39      8.12 o 
  -6   0   5      484.39      458.76     24.47 o 
  -5   0   5       74.96       73.88     10.72 o 
  -4   0   5     2248.99     2228.88     47.68 o 
  -3   0   5       86.84       82.37      8.60 o 
  -2   0   5       21.80        8.88      4.09 o 
  -1   0   5     2114.68     1788.35     95.86 o 
   0   0   5      281.05      263.41      9.04 o 
   1   0   5     1524.59     1365.70     57.83 o 
   2   0   5     2712.48     3088.14    198.93 o 
   3   0   5       17.28       10.67      4.65 o 
   4   0   5       36.35       27.59      7.25 o 
   5   0   5      311.60      323.82     33.36 o 
   6   0   5       94.62       79.68     17.30 o 
  -7   1   5       99.01      109.08     15.96 o 
  -6   1   5      312.58      329.17     21.11 o 
  -5   1   5      252.51      280.41     18.51 o 
  -4   1   5     1653.42     1759.40     58.95 o 
  -3   1   5        3.32        5.15      4.79 o 
  -2   1   5     1025.00     1064.84     43.63 o 
  -1   1   5     1083.00     1079.46     18.08 o 
   0   1   5      523.00      504.79     12.58 o 
   1   1   5      740.03      623.95     32.55 o 
   2   1   5     1791.15     1684.99    110.35 o 
   3   1   5        6.80       15.76      7.21 o 
   4   1   5      145.72      118.73     22.58 o 
   5   1   5      643.96      623.05     68.09 o 
   6   1   5       27.20       33.08     13.25 o 
  -7   2   5        2.28       -0.49      7.55 o 
  -6   2   5       41.20       39.22     10.10 o 
  -5   2   5     1653.41     1780.19     42.44 o 
  -4   2   5      116.08      104.39     10.85 o 
  -3   2   5     1091.14     1096.78     37.81 o 
  -2   2   5       36.23       22.35      3.63 o 
  -1   2   5       51.55       59.72      6.01 o 
   0   2   5     5900.60     5784.71    261.33 o 
   1   2   5      221.49      211.24     14.39 o 
   2   2   5     2362.22     2318.40     96.66 o 
   3   2   5      403.24      425.11     34.56 o 
   4   2   5       99.43      116.87     16.65 o 
   5   2   5      167.16      151.18     21.04 o 
   6   2   5      105.50      100.12     25.49 o 
  -7   3   5        2.30        1.79      7.76 o 
  -6   3   5       23.52       29.42      9.61 o 
  -5   3   5      452.03      471.27     40.20 o 
  -4   3   5      268.37      255.47     22.92 o 
  -3   3   5      710.62      694.98     21.55 o 
  -2   3   5       17.52       41.52      5.65 o 
  -1   3   5     2536.43     2559.79    126.43 o 
   0   3   5     1287.67     1386.12     57.67 o 
   1   3   5     1036.31     1068.25     18.90 o 
   2   3   5     1118.85     1084.94     37.25 o 
   3   3   5       38.29       37.28     10.86 o 
   4   3   5       75.10       73.64     15.70 o 
   5   3   5       38.69       52.09     15.33 o 
   6   3   5       66.37       71.17     31.14 o 
  -7   4   5      181.85      170.28     25.15 o 
  -6   4   5      190.66      181.56     26.69 o 
  -5   4   5       40.62       41.90     11.79 o 
  -4   4   5     1540.45     1641.09     47.16 o 
  -3   4   5     1160.77     1306.28     27.73 o 
  -2   4   5       10.00        6.99      4.06 o 
  -1   4   5     3270.93     3386.12    151.91 o 
   0   4   5      330.78      425.94     15.70 o 
   1   4   5      155.70      148.14     23.27 o 
   2   4   5      285.07      250.92     19.95 o 
   3   4   5       57.41       81.56     15.11 o 
   4   4   5      439.51      461.77     31.81 o 
   5   4   5       96.70      102.59     20.15 o 
  -7   5   5       43.29       43.10     14.63 o 
  -6   5   5      308.65      280.40     26.00 o 
  -5   5   5       51.30       43.27     11.93 o 
  -4   5   5      676.48      728.47     33.05 o 
  -3   5   5      342.80      359.91     16.60 o 
  -2   5   5      919.16      877.74     36.80 o 
  -1   5   5      746.65      745.82     25.47 o 
   0   5   5      959.85      975.71     39.51 o 
   1   5   5      242.81      251.71     28.23 o 
   2   5   5       13.75       12.26      8.21 o 
   3   5   5      362.84      388.15     41.91 o 
   4   5   5        2.22        4.88      9.88 o 
   5   5   5      198.69      197.87     26.77 o 
  -7   6   5      140.16      130.01     22.92 o 
  -6   6   5      124.27      125.83     19.82 o 
  -5   6   5       69.83      106.19     16.93 o 
  -4   6   5      268.92      263.16     22.16 o 
  -3   6   5      521.53      525.89     37.34 o 
  -2   6   5       27.68       36.92      7.82 o 
  -1   6   5       22.84       12.75      5.70 o 
   0   6   5      405.31      420.32     18.93 o 
   1   6   5       38.86       46.68     11.72 o 
   2   6   5      158.76      197.27     21.39 o 
   3   6   5      658.08      694.53     39.32 o 
   4   6   5       34.83       18.26     15.57 o 
  -6   7   5       34.08       24.98     16.77 o 
  -5   7   5      243.76      206.32     34.22 o 
  -4   7   5       74.38       79.59     15.05 o 
  -3   7   5       62.82       56.11      9.93 o 
  -2   7   5      170.92      175.39     14.32 o 
  -1   7   5      250.01      270.17     14.59 o 
   0   7   5      489.58      493.11     28.54 o 
   1   7   5        0.02       -3.32      6.28 o 
   2   7   5      512.70      510.16     33.35 o 
   3   7   5       77.94       80.51     18.59 o 
  -6   8   5        1.30        9.92     17.45 o 
  -5   8   5      192.95      187.16     34.90 o 
  -4   8   5       34.56       37.30     18.48 o 
  -3   8   5      340.29      344.58     25.35 o 
  -2   8   5     1120.19     1158.57     36.20 o 
  -1   8   5      580.16      581.15     31.52 o 
   0   8   5      239.41      286.73     35.58 o 
   1   8   5      150.66      144.20     20.02 o 
   2   8   5      258.90      274.00     47.39 o 
   3   8   5        0.04        5.93     12.37 o 
  -5   9   5       56.76       44.48     23.27 o 
  -4   9   5      122.88       97.86     28.06 o 
  -3   9   5      195.98      201.17     23.34 o 
  -2   9   5      216.85      189.88     17.83 o 
  -1   9   5      500.24      484.84     46.53 o 
   0   9   5       26.68       14.37     14.71 o 
   1   9   5      243.74      274.75     42.09 o 
   2   9   5       66.15       94.78     30.11 o 
  -4  10   5      183.46      177.46     24.91 o 
  -3  10   5        4.03        1.59      9.70 o 
  -2  10   5       40.10       42.09     21.21 o 
  -1  10   5      205.11      201.87     36.27 o 
   0  10   5       35.16       30.11     18.82 o 
   0 -11   6      126.43      104.04     21.53 o 
   1 -11   6       16.03       -3.24      8.80 o 
   2 -11   6        4.93        6.67     10.26 o 
   3 -11   6      112.94      103.39     21.77 o 
  -2 -10   6      180.26      152.87     23.33 o 
  -1 -10   6       33.88       27.76     12.66 o 
   0 -10   6       74.96       85.68     18.31 o 
   1 -10   6       31.95       30.40     12.93 o 
   2 -10   6      238.74      246.50     26.85 o 
   3 -10   6       28.82       15.61     10.78 o 
   4 -10   6      131.14       94.32     20.36 o 
  -3  -9   6      126.95      118.04     30.45 o 
  -2  -9   6       21.88       10.36      9.78 o 
  -1  -9   6      141.00      158.18     20.90 o 
   0  -9   6       21.72       15.23     10.08 o 
   1  -9   6      250.58      223.44     42.94 o 
   2  -9   6      214.17      207.53     23.19 o 
   3  -9   6        0.14       -5.71      5.71 o 
   4  -9   6      176.04      213.89     26.01 o 
   5  -9   6        5.50        5.36      9.01 o 
  -4  -8   6       99.36      126.94     30.79 o 
  -3  -8   6      647.83      541.55     76.47 o 
  -2  -8   6      171.63      155.50     20.04 o 
  -1  -8   6      135.21      113.62     17.06 o 
   0  -8   6       69.34       60.68     13.54 o 
   1  -8   6      602.53      536.71     31.57 o 
   2  -8   6      119.85      119.08     17.90 o 
   3  -8   6      172.48      192.63     22.37 o 
   4  -8   6      191.89      175.34     20.12 o 
   5  -8   6       21.90        8.21      8.42 o 
  -4  -7   6      487.54      526.58     46.88 o 
  -3  -7   6        0.89       -3.24      8.21 o 
  -2  -7   6      471.09      435.15     27.45 o 
  -1  -7   6     1037.63     1094.16     83.66 o 
   0  -7   6       29.76       40.88     11.25 o 
   1  -7   6      712.69      720.73     38.66 o 
   2  -7   6        1.57       -1.27      6.14 o 
   3  -7   6        7.71        6.89      7.09 o 
   4  -7   6       66.61       70.94     12.52 o 
   5  -7   6       41.92       38.17     10.96 o 
   6  -7   6      160.47      152.62     18.57 o 
  -5  -6   6      128.52      124.89     29.43 o 
  -4  -6   6      750.63      719.08     55.92 o 
  -3  -6   6     2109.04     1873.28    282.28 o 
  -2  -6   6      836.64      758.66     35.24 o 
  -1  -6   6      125.54      133.53     15.35 o 
   0  -6   6      115.90      127.97     15.24 o 
   1  -6   6      389.41      374.21     26.35 o 
   2  -6   6      990.94     1099.19     39.68 o 
   3  -6   6       56.61       63.68     10.45 o 
   4  -6   6      371.45      367.37     21.24 o 
   5  -6   6       92.39       96.72     13.96 o 
   6  -6   6        3.53       -5.82     11.63 o 
  -6  -5   6        7.26        8.90     19.16 o 
  -5  -5   6      426.69      447.54     44.82 o 
  -4  -5   6      172.40      170.93     15.00 o 
  -3  -5   6      114.14      131.97     12.38 o 
  -2  -5   6      278.98      311.72     17.33 o 
  -1  -5   6       60.66       65.71      6.05 o 
   0  -5   6      982.33      935.85     32.54 o 
   1  -5   6      193.76      206.13     16.94 o 
   2  -5   6     1491.63     1465.50     42.46 o 
   3  -5   6      217.45      276.49     16.54 o 
   4  -5   6      144.05      175.19     22.82 o 
   5  -5   6       31.07       27.15      8.77 o 
   6  -5   6       31.97       11.29     13.69 o 
  -6  -4   6      350.76      347.08     31.19 o 
  -5  -4   6      191.82      217.97     21.76 o 
  -4  -4   6      152.84      134.71     12.70 o 
  -3  -4   6      426.93      438.42     18.39 o 
  -2  -4   6      149.59      187.54      9.93 o 
  -1  -4   6      509.91      492.70     19.35 o 
   0  -4   6      936.84      874.43     33.90 o 
   1  -4   6      403.41      401.72     17.25 o 
   2  -4   6     1118.20     1256.68     25.40 o 
   3  -4   6       10.43       23.29      5.27 o 
   4  -4   6     3379.26     3444.15    134.48 o 
   5  -4   6       28.31       33.87     16.08 o 
   6  -4   6      116.33      104.82     18.17 o 
  -7  -3   6       16.98       15.69     13.10 o 
  -6  -3   6      157.47      147.43     21.39 o 
  -5  -3   6       19.85       20.12      7.68 o 
  -4  -3   6      201.67      187.68     14.68 o 
  -3  -3   6      738.37      715.83     46.91 o 
  -2  -3   6     1132.57     1156.97     68.75 o 
  -1  -3   6     3661.22     3905.65    215.59 o 
   0  -3   6       15.23       18.78      3.83 o 
   1  -3   6     2597.01     2943.93     34.64 o 
   2  -3   6      519.53      464.07     18.28 o 
   3  -3   6     1609.63     1536.40     62.57 o 
   4  -3   6      311.31      330.21     19.85 o 
   5  -3   6       48.28       42.16     11.93 o 
   6  -3   6      288.67      273.34     22.03 o 
  -7  -2   6       22.24       18.12     13.20 o 
  -6  -2   6       62.84       61.26     12.31 o 
  -5  -2   6      350.68      341.53     21.60 o 
  -4  -2   6      696.59      693.84     32.84 o 
  -3  -2   6      330.15      324.95     23.80 o 
  -2  -2   6     4125.94     4532.03    248.02 o 
  -1  -2   6      544.10      598.00     45.26 o 
   0  -2   6      239.96      198.55     14.01 o 
   1  -2   6     6865.88     7153.33     84.48 o 
   2  -2   6       96.63      157.77      9.90 o 
   3  -2   6      871.58      953.04     44.66 o 
   4  -2   6       13.89       19.46      6.50 o 
   5  -2   6      301.00      310.35     26.62 o 
   6  -2   6       32.80       34.95     10.29 o 
  -7  -1   6      224.81      195.65     26.13 o 
  -6  -1   6      162.73      178.92     17.57 o 
  -5  -1   6        3.80       -0.88      4.87 o 
  -4  -1   6     1967.43     1902.44     78.22 o 
  -3  -1   6      629.73      632.93     18.14 o 
  -2  -1   6     2384.67     2325.04    169.99 o 
  -1  -1   6      256.31      246.40     18.21 o 
   0  -1   6       34.70       64.28      5.59 o 
   1  -1   6     2472.02     2293.95     95.86 o 
   2  -1   6      838.55      886.59     56.76 o 
   3  -1   6     1205.62     1250.56     64.94 o 
   4  -1   6       66.43       66.25     13.01 o 
   5  -1   6      197.67      151.74     15.63 o 
   6  -1   6        2.55       -8.31      9.07 o 
  -7   0   6      128.86      146.22     17.94 o 
  -6   0   6        0.59       -0.25      5.57 o 
  -5   0   6      431.23      447.40     24.72 o 
  -4   0   6     2340.93     2359.41     46.40 o 
  -3   0   6     1459.13     1443.56     81.05 o 
  -2   0   6     1124.54     1113.92    105.38 o 
  -1   0   6        0.86        3.83      2.36 o 
   0   0   6       17.10       18.18      3.60 o 
   1   0   6       47.65       42.56      4.34 o 
   2   0   6      635.47      563.40     29.63 o 
   3   0   6       58.24       51.57      8.29 o 
   4   0   6      607.28      539.07     48.99 o 
   5   0   6      210.04      241.84     32.68 o 
   6   0   6        0.59       -6.82      7.40 o 
  -7   1   6       41.59       34.17     11.27 o 
  -6   1   6       61.98       73.13     15.06 o 
  -5   1   6      448.34      424.30     21.77 o 
  -4   1   6       53.61       59.71      9.29 o 
  -3   1   6     1294.39     1366.13     37.81 o 
  -2   1   6       61.61       60.20      8.34 o 
  -1   1   6     1052.75     1078.67     19.66 o 
   0   1   6     1612.17     1390.38     19.79 o 
   1   1   6      154.79      133.98      9.34 o 
   2   1   6     1794.94     1586.15    123.18 o 
   3   1   6      256.93      219.22     18.24 o 
   4   1   6      199.46      240.78     29.94 o 
   5   1   6       69.63       40.41     15.40 o 
   6   1   6       36.12       39.65     14.66 o 
  -7   2   6       41.27       42.23     11.49 o 
  -6   2   6      253.13      267.24     20.09 o 
  -5   2   6      865.34      932.20     31.58 o 
  -4   2   6      126.24      132.72     15.35 o 
  -3   2   6      506.41      486.05     37.98 o 
  -2   2   6     1180.36     1202.01     33.63 o 
  -1   2   6     8940.97     9661.96    386.84 o 
   0   2   6      483.36      522.12     36.78 o 
   1   2   6     1971.18     1932.40     61.25 o 
   2   2   6      999.27     1001.60     63.98 o 
   3   2   6       77.46       69.99     12.69 o 
   4   2   6      361.00      339.91     32.50 o 
   5   2   6        2.00        3.59      8.47 o 
   6   2   6      243.07      251.46     28.42 o 
  -7   3   6        3.90        6.89      9.67 o 
  -6   3   6      494.31      470.19     32.33 o 
  -5   3   6       23.17       20.28      9.31 o 
  -4   3   6     1442.42     1406.37     51.15 o 
  -3   3   6      395.56      363.27     40.72 o 
  -2   3   6      587.65      582.05     17.21 o 
  -1   3   6     3655.68     3731.74    180.45 o 
   0   3   6      277.89      308.82     24.08 o 
   1   3   6     3166.97     3065.45     58.43 o 
   2   3   6        0.04        2.22      5.75 o 
   3   3   6      399.26      390.30     27.37 o 
   4   3   6      132.87      146.65     19.96 o 
   5   3   6       99.17       94.74     19.34 o 
  -7   4   6       10.26       18.42     12.24 o 
  -6   4   6       99.89      101.11     17.51 o 
  -5   4   6      376.82      367.42     26.24 o 
  -4   4   6     1021.89     1035.02     38.58 o 
  -3   4   6        4.56       15.40      7.35 o 
  -2   4   6     1449.26     1421.26     38.94 o 
  -1   4   6       27.43       13.50      4.69 o 
   0   4   6       23.29       25.26      5.56 o 
   1   4   6      326.42      322.53     21.27 o 
   2   4   6      229.97      220.84     28.91 o 
   3   4   6      350.54      356.18     51.49 o 
   4   4   6       27.69       37.34     13.06 o 
   5   4   6      174.57      163.22     24.43 o 
  -7   5   6       91.12      106.99     20.42 o 
  -6   5   6       63.79       47.28     16.08 o 
  -5   5   6      196.50      184.81     20.15 o 
  -4   5   6      137.11      147.90     24.64 o 
  -3   5   6       45.89       70.30     18.48 o 
  -2   5   6      263.20      263.08     14.72 o 
  -1   5   6       21.37       24.28      6.41 o 
   0   5   6      681.23      659.70     21.65 o 
   1   5   6        0.72        1.69      5.89 o 
   2   5   6      493.45      516.72     30.60 o 
   3   5   6      389.62      358.29     28.15 o 
   4   5   6      115.16       96.85     19.53 o 
  -7   6   6       23.72       21.28     12.39 o 
  -6   6   6        2.60        2.78      9.49 o 
  -5   6   6      347.77      366.02     27.94 o 
  -4   6   6       45.50       52.36     12.90 o 
  -3   6   6      467.55      471.25     28.23 o 
  -2   6   6      107.83      105.73     11.11 o 
  -1   6   6     1538.04     1518.36     45.11 o 
   0   6   6      787.42      774.87     34.11 o 
   1   6   6        1.97       -0.59      6.17 o 
   2   6   6      474.44      476.09     31.08 o 
   3   6   6        2.44        0.51      9.07 o 
   4   6   6      433.16      472.74     36.51 o 
  -6   7   6       30.75       27.71     17.79 o 
  -5   7   6       96.72       94.70     17.72 o 
  -4   7   6      185.47      193.40     26.52 o 
  -3   7   6        3.60        1.54      7.35 o 
  -2   7   6       24.84       20.78      7.67 o 
  -1   7   6      425.94      447.95     18.42 o 
   0   7   6       66.78       60.06     13.43 o 
   1   7   6       45.22       60.26     18.48 o 
   2   7   6      206.57      224.73     24.45 o 
   3   7   6      239.74      235.90     27.44 o 
  -6   8   6       10.72       12.66     18.48 o 
  -5   8   6        0.34        9.92     15.74 o 
  -4   8   6      560.39      567.98     50.64 o 
  -3   8   6     1022.83      927.59     59.88 o 
  -2   8   6      385.14      390.41     27.46 o 
  -1   8   6       24.31       44.82     17.79 o 
   0   8   6       18.07       19.07     13.17 o 
   1   8   6      275.88      290.38     27.29 o 
   2   8   6        0.07       -2.74      9.01 o 
  -5   9   6       18.36       15.74     19.50 o 
  -4   9   6      506.68      536.16     52.01 o 
  -3   9   6       13.42       -1.71     13.00 o 
  -2   9   6      197.50      192.04     37.64 o 
  -1   9   6       71.53       95.12     25.66 o 
   0   9   6      121.68      114.62     28.74 o 
   1   9   6      108.59      155.00     34.22 o 
  -4  10   6       47.63       37.21     15.86 o 
  -3  10   6       31.04       29.73     13.65 o 
  -2  10   6       16.17       15.74     15.74 o 
  -1  10   6       82.61      102.99     29.43 o 
   0  10   6      179.59      174.16     35.93 o 
   0 -11   7       88.25       97.75     21.27 o 
   1 -11   7       72.74       53.38     16.27 o 
   2 -11   7        9.50       23.36     12.44 o 
  -2 -10   7       70.98       74.79     18.75 o 
  -1 -10   7      278.14      304.17     29.90 o 
   0 -10   7        0.82        3.30      9.17 o 
   1 -10   7       72.20       85.98     18.46 o 
   2 -10   7       23.79       42.43     14.75 o 
   3 -10   7       94.63       87.51     19.56 o 
   4 -10   7      170.95      170.34     25.59 o 
  -3  -9   7      111.60       85.22     18.37 o 
  -2  -9   7      138.39      121.45     22.24 o 
  -1  -9   7       51.89       50.99     21.04 o 
   0  -9   7      142.40      126.53     26.00 o 
   1  -9   7      796.36      803.91     41.71 o 
   2  -9   7       10.68       10.19      9.29 o 
   3  -9   7      149.68      143.91     21.39 o 
   4  -9   7        4.53       14.28     11.93 o 
   5  -9   7       83.91      101.46     22.16 o 
  -4  -8   7     1291.95     1132.88     72.20 o 
  -3  -8   7      141.73      106.48     23.44 o 
  -2  -8   7      421.01      402.47     42.94 o 
  -1  -8   7        7.25        8.14      8.10 o 
   0  -8   7      988.65      959.04     63.13 o 
   1  -8   7      700.61      644.94     35.20 o 
   2  -8   7       37.98       26.13     11.12 o 
   3  -8   7       14.44       26.00     11.69 o 
   4  -8   7       95.00      120.13     20.11 o 
   5  -8   7      166.06      206.54     33.87 o 
  -4  -7   7      137.80      122.48     23.44 o 
  -3  -7   7      907.84      863.04    154.31 o 
  -2  -7   7      914.78      806.62     81.78 o 
  -1  -7   7      309.80      312.42     43.45 o 
   0  -7   7      787.66      783.72     35.80 o 
   1  -7   7      211.50      210.27     20.81 o 
   2  -7   7      208.10      245.28     25.15 o 
   3  -7   7      790.09      796.91     38.47 o 
   4  -7   7      285.54      295.88     25.48 o 
   5  -7   7       94.64       87.09     14.72 o 
   6  -7   7        0.32        5.13     13.69 o 
  -5  -6   7      267.14      296.65     40.03 o 
  -4  -6   7       70.47       66.46     23.10 o 
  -3  -6   7      442.23      399.73     57.82 o 
  -2  -6   7     1025.35      927.76     84.34 o 
  -1  -6   7       80.58       80.69     13.17 o 
   0  -6   7      140.17      153.97     16.45 o 
   1  -6   7       83.61       97.98     14.52 o 
   2  -6   7      610.16      609.12     30.46 o 
   3  -6   7     1092.74     1140.49     43.05 o 
   4  -6   7     1032.34     1086.88     35.74 o 
   5  -6   7      144.43      134.01     16.00 o 
   6  -6   7       72.27       43.45     19.85 o 
  -6  -5   7      201.16      220.24     26.60 o 
  -5  -5   7      202.56      179.69     17.49 o 
  -4  -5   7        6.91        1.84      5.81 o 
  -3  -5   7      172.10      183.75     11.83 o 
  -2  -5   7       48.88       53.09      6.90 o 
  -1  -5   7      210.93      192.70     34.73 o 
   0  -5   7      105.10       95.82     12.82 o 
   1  -5   7     1501.13     1519.43     42.94 o 
   2  -5   7      417.86      427.09     24.55 o 
   3  -5   7      212.60      219.41     18.98 o 
   4  -5   7      701.01      702.13     45.09 o 
   5  -5   7       25.32       11.29     11.98 o 
   6  -5   7       94.04       81.78     25.32 o 
  -6  -4   7       13.75       16.96     12.71 o 
  -5  -4   7       80.81       89.19     13.22 o 
  -4  -4   7       15.43       15.48      6.28 o 
  -3  -4   7      249.19      253.53     12.90 o 
  -2  -4   7       39.34       38.51      5.73 o 
  -1  -4   7      741.65      693.55     31.45 o 
   0  -4   7      569.01      507.22     20.05 o 
   1  -4   7     2736.93     3082.67     36.61 o 
   2  -4   7      267.56      327.84     14.22 o 
   3  -4   7      391.11      410.08     17.92 o 
   4  -4   7       40.51       40.46      8.95 o 
   5  -4   7      544.51      419.83     41.40 o 
   6  -4   7      178.44      163.97     22.14 o 
  -7  -3   7       88.77       84.26     21.00 o 
  -6  -3   7       35.90       24.01      9.29 o 
  -5  -3   7       31.55       26.93      8.36 o 
  -4  -3   7      190.21      202.79     15.36 o 
  -3  -3   7        4.77        8.00      4.01 o 
  -2  -3   7     2055.92     2236.53     41.11 o 
  -1  -3   7      878.69      983.03     53.71 o 
   0  -3   7     1288.73     1312.94     46.31 o 
   1  -3   7      439.70      435.47     18.04 o 
   2  -3   7        8.41        2.50      3.74 o 
   3  -3   7     1123.91     1212.08     71.98 o 
   4  -3   7        0.15        0.53      5.67 o 
   5  -3   7      514.28      535.22     25.94 o 
   6  -3   7       15.99        9.25      7.79 o 
  -7  -2   7      317.13      297.87     31.08 o 
  -6  -2   7        7.80       11.34      8.38 o 
  -5  -2   7      345.16      322.07     20.05 o 
  -4  -2   7      207.31      209.34     14.94 o 
  -3  -2   7      128.58      124.61      8.45 o 
  -2  -2   7     6676.63     6882.64    542.08 o 
  -1  -2   7      109.38      102.01      7.69 o 
   0  -2   7      350.24      313.38     12.04 o 
   1  -2   7     1536.20     1821.48     29.45 o 
   2  -2   7      151.03       97.21      8.49 o 
   3  -2   7      738.09      741.38     28.08 o 
   4  -2   7      148.28      152.52     15.18 o 
   5  -2   7       95.25       88.37     13.10 o 
   6  -2   7       17.43        8.55      7.51 o 
  -7  -1   7      350.37      354.40     25.32 o 
  -6  -1   7       80.79       73.19     13.11 o 
  -5  -1   7      494.21      536.16     24.98 o 
  -4  -1   7      608.08      617.36     24.03 o 
  -3  -1   7     1074.86     1143.40     59.42 o 
  -2  -1   7     1160.84     1319.80     80.38 o 
  -1  -1   7        7.72        2.71      2.56 o 
   0  -1   7       90.11       67.85      6.22 o 
   1  -1   7       55.57       64.51      6.47 o 
   2  -1   7      866.94      927.01     53.49 o 
   3  -1   7        1.69       16.12     13.40 o 
   4  -1   7      474.97      422.04     21.84 o 
   5  -1   7        1.84       -2.32      4.91 o 
   6  -1   7       79.17       73.33     17.29 o 
  -7   0   7       93.86      100.18     15.93 o 
  -6   0   7      227.93      222.97     19.45 o 
  -5   0   7      428.80      402.27     21.80 o 
  -4   0   7       25.06       27.50      7.27 o 
  -3   0   7     1485.20     1447.26    108.29 o 
  -2   0   7      557.62      572.13     26.22 o 
  -1   0   7     2415.64     2164.72     71.83 o 
   0   0   7       20.22       17.88      3.36 o 
   1   0   7      696.56      648.84     18.85 o 
   2   0   7     1793.81     1568.88     39.05 o 
   3   0   7       92.39       93.62     10.98 o 
   4   0   7      178.47      167.20     18.74 o 
   5   0   7        6.77        8.01      9.16 o 
   6   0   7      163.35      143.75     22.68 o 
  -7   1   7        2.69       -2.27      7.13 o 
  -6   1   7      300.43      320.38     21.45 o 
  -5   1   7       19.13       26.85      7.99 o 
  -4   1   7      537.87      496.11     26.37 o 
  -3   1   7      113.41      151.72     14.51 o 
  -2   1   7     2630.65     2694.63     54.24 o 
  -1   1   7      648.36      633.76     16.57 o 
   0   1   7      100.43       92.60      6.14 o 
   1   1   7     3506.58     3066.23    155.42 o 
   2   1   7      162.78      174.47     19.59 o 
   3   1   7      702.22      720.24     46.53 o 
   4   1   7       94.03      113.35     31.31 o 
   5   1   7       11.12        8.12      9.43 o 
   6   1   7      159.75      178.24     25.15 o 
  -7   2   7       85.17       88.25     15.48 o 
  -6   2   7       68.34       74.40     15.83 o 
  -5   2   7      156.72      183.29     19.34 o 
  -4   2   7      756.76      828.71     34.11 o 
  -3   2   7       63.80       99.43     12.52 o 
  -2   2   7     4018.74     4133.41     44.55 o 
  -1   2   7       65.62       98.65      7.76 o 
   0   2   7       64.02       41.23      5.67 o 
   1   2   7      958.17      898.97     62.79 o 
   2   2   7      134.25      141.77     15.68 o 
   3   2   7      601.21      544.72     42.77 o 
   4   2   7        0.62        5.56      8.22 o 
   5   2   7       28.15       37.94     13.56 o 
  -7   3   7      224.24      214.75     26.01 o 
  -6   3   7      110.69      102.66     17.75 o 
  -5   3   7      507.31      494.42     49.78 o 
  -4   3   7      351.02      316.99     22.37 o 
  -3   3   7      915.63      837.90     43.45 o 
  -2   3   7     1837.31     2002.75     86.80 o 
  -1   3   7       14.82       14.51      4.46 o 
   0   3   7      207.80      188.16     10.59 o 
   1   3   7      633.37      633.29     28.39 o 
   2   3   7      775.86      830.32     35.19 o 
   3   3   7      174.05      151.37     30.28 o 
   4   3   7       32.02       19.21     10.68 o 
   5   3   7      316.91      295.05     29.93 o 
  -7   4   7      179.38      141.23     22.22 o 
  -6   4   7       17.88       12.85      9.60 o 
  -5   4   7      421.96      379.35     27.08 o 
  -4   4   7      255.72      256.46     25.49 o 
  -3   4   7       58.29       70.86     12.23 o 
  -2   4   7     1018.55     1006.69     25.69 o 
  -1   4   7       60.96       63.77      7.92 o 
   0   4   7      173.92      161.72     11.15 o 
   1   4   7      393.65      360.72     23.32 o 
   2   4   7     1397.01     1405.63     65.01 o 
   3   4   7       76.88       73.94     15.85 o 
   4   4   7      103.24      112.26     19.93 o 
   5   4   7       33.34       30.61     15.78 o 
  -7   5   7       56.18       46.92     15.92 o 
  -6   5   7      239.82      240.31     25.24 o 
  -5   5   7      314.00      379.14     53.55 o 
  -4   5   7       12.64       20.59     10.02 o 
  -3   5   7       88.90       95.91     14.27 o 
  -2   5   7      197.90      204.47     13.60 o 
  -1   5   7      473.43      476.13     19.58 o 
   0   5   7        6.30       10.65      7.38 o 
   1   5   7      375.88      381.55     25.24 o 
   2   5   7      423.26      424.91     31.31 o 
   3   5   7      146.52      162.03     21.60 o 
   4   5   7      172.22      184.53     29.60 o 
  -7   6   7        0.49       -4.97     12.49 o 
  -6   6   7      163.92      171.95     22.95 o 
  -5   6   7      117.18      105.12     18.15 o 
  -4   6   7       25.74       16.76     10.04 o 
  -3   6   7     1447.88     1325.96     44.80 o 
  -2   6   7      974.69      943.69     43.46 o 
  -1   6   7     1243.40     1382.69     34.63 o 
   0   6   7       42.22       33.14     10.76 o 
   1   6   7      163.54      181.68     20.53 o 
   2   6   7       97.09      103.29     18.01 o 
   3   6   7     1162.57     1078.37     50.92 o 
   4   6   7       39.07       22.00     14.88 o 
  -6   7   7      140.93       90.67     28.40 o 
  -5   7   7        4.31        0.27     12.49 o 
  -4   7   7      367.43      368.01     27.64 o 
  -3   7   7      329.14      266.56     22.95 o 
  -2   7   7     2006.32     1971.90     45.72 o 
  -1   7   7      164.65      149.80     18.13 o 
   0   7   7       11.23        3.82      8.22 o 
   1   7   7      378.64      411.43     29.64 o 
   2   7   7       11.59        7.77      9.85 o 
   3   7   7      241.09      264.84     29.64 o 
  -6   8   7       68.77       55.09     25.66 o 
  -5   8   7      169.32      160.81     33.19 o 
  -4   8   7      162.52      199.82     34.22 o 
  -3   8   7       28.57       27.71     17.79 o 
  -2   8   7      611.66      665.39     34.94 o 
  -1   8   7        0.12        4.68      8.46 o 
   0   8   7       40.31       56.62     15.05 o 
   1   8   7       19.84       23.65     12.44 o 
   2   8   7      184.51      180.22     25.28 o 
  -5   9   7      231.53      211.45     39.35 o 
  -4   9   7      171.95      167.66     33.87 o 
  -3   9   7       72.56       75.62     25.66 o 
  -2   9   7       79.97       91.70     24.64 o 
  -1   9   7       51.56       38.66     19.16 o 
   0   9   7       60.72       73.56     26.00 o 
   1   9   7        0.09       -7.19     11.98 o 
  -3  10   7       35.98       31.82     20.53 o 
  -1  10   7      244.87      254.57     40.03 o 
   0 -11   8        1.88        8.44     11.06 o 
   1 -11   8       53.61       43.05     16.61 o 
   2 -11   8       14.03       22.59     13.43 o 
  -2 -10   8       85.93       68.22     18.12 o 
  -1 -10   8       71.56       54.40     23.61 o 
   0 -10   8      138.08      149.06     22.82 o 
   1 -10   8        6.45       17.01     11.72 o 
   2 -10   8       65.88       82.33     18.66 o 
   3 -10   8      180.17      124.68     22.36 o 
   4 -10   8        9.13        5.44     12.32 o 
  -3  -9   8        0.60       -2.68     11.12 o 
  -2  -9   8      126.81      148.18     21.74 o 
  -1  -9   8       23.09       15.61     10.19 o 
   0  -9   8      272.57      308.33     27.45 o 
   1  -9   8       91.27       62.86     15.72 o 
   2  -9   8       57.48       46.55     16.25 o 
   3  -9   8      214.60      234.27     26.43 o 
   4  -9   8       52.27       62.50     17.75 o 
  -4  -8   8       77.57       43.11     19.50 o 
  -3  -8   8      281.16      244.89     62.96 o 
  -2  -8   8       72.04       64.24     14.87 o 
  -1  -8   8      282.38      306.91     25.52 o 
   0  -8   8      913.85      842.71     40.40 o 
   1  -8   8       51.84       54.92     14.03 o 
   2  -8   8       78.03       64.12     14.98 o 
   3  -8   8      443.08      434.71     31.52 o 
   4  -8   8      189.24      200.26     24.31 o 
   5  -8   8       61.98       84.73     19.71 o 
  -4  -7   8      228.00      164.24     29.43 o 
  -3  -7   8      284.17      279.46     51.67 o 
  -2  -7   8        0.26       -1.20      6.77 o 
  -1  -7   8      401.41      373.37     35.93 o 
   0  -7   8       82.46       90.19     15.24 o 
   1  -7   8      260.78      235.25     23.44 o 
   2  -7   8      438.66      468.25     29.60 o 
   3  -7   8       74.95       88.11     16.45 o 
   4  -7   8      221.03      219.21     23.71 o 
   5  -7   8        9.47       -1.08     15.57 o 
  -5  -6   8       89.02       81.43     23.27 o 
  -4  -6   8      155.19      119.41     24.64 o 
  -3  -6   8       98.18       92.55     14.87 o 
  -2  -6   8       56.48       68.40     12.94 o 
  -1  -6   8      484.82      466.40     26.97 o 
   0  -6   8       11.67       10.40      7.62 o 
   1  -6   8      839.33      879.28     57.14 o 
   2  -6   8       14.18        5.10      7.06 o 
   3  -6   8     1212.94     1173.19     50.64 o 
   4  -6   8      264.53      309.97     25.28 o 
   5  -6   8        0.89        5.19      8.73 o 
   6  -6   8        9.79       16.77     16.42 o 
  -6  -5   8      225.44      232.28     27.70 o 
  -5  -5   8        8.15        1.16      7.32 o 
  -4  -5   8      451.54      452.51     36.82 o 
  -3  -5   8        3.69        3.13      4.39 o 
  -2  -5   8      188.06      175.84     16.69 o 
  -1  -5   8      313.58      304.26     22.24 o 
   0  -5   8     1724.78     1716.72     46.20 o 
   1  -5   8      863.97      894.31     53.21 o 
   2  -5   8      142.67      115.29     14.62 o 
   3  -5   8      113.36      134.63     16.80 o 
   4  -5   8        0.09       -3.09      7.11 o 
   5  -5   8      697.51      598.78     50.98 o 
   6  -5   8       11.68       14.37     16.42 o 
  -6  -4   8      199.35      182.63     19.26 o 
  -5  -4   8      229.23      232.48     19.31 o 
  -4  -4   8       34.64       34.76      8.38 o 
  -3  -4   8      214.14      243.70     12.76 o 
  -2  -4   8      458.21      462.62     40.01 o 
  -1  -4   8       60.98       57.27      7.35 o 
   0  -4   8     8769.67     8724.29    246.71 o 
   1  -4   8       97.65      100.58      8.51 o 
   2  -4   8      127.00      168.93     16.42 o 
   3  -4   8       10.23        7.60      6.87 o 
   4  -4   8      515.17      526.96     99.05 o 
   5  -4   8      425.16      369.87     40.03 o 
   6  -4   8        0.88       -6.25      7.64 o 
  -6  -3   8        1.73        5.33      7.69 o 
  -5  -3   8      698.96      686.86     42.94 o 
  -4  -3   8       63.12       57.41      9.92 o 
  -3  -3   8      300.38      295.20     19.53 o 
  -2  -3   8      948.12      961.93     84.33 o 
  -1  -3   8       87.57       74.41      7.58 o 
   0  -3   8     1121.87     1134.58     57.66 o 
   1  -3   8      243.01      264.34     12.62 o 
   2  -3   8      685.78      689.49     21.35 o 
   3  -3   8      292.73      279.12     30.91 o 
   4  -3   8      614.40      594.13     36.78 o 
   5  -3   8      167.85      201.78     18.05 o 
   6  -3   8       44.25       25.86     10.22 o 
  -7  -2   8       83.22       66.03     14.32 o 
  -6  -2   8      356.08      397.97     24.74 o 
  -5  -2   8      712.90      696.72     29.10 o 
  -4  -2   8       17.98       10.06      5.64 o 
  -3  -2   8     1384.28     1463.36    101.79 o 
  -2  -2   8     2073.99     2244.19    132.51 o 
  -1  -2   8      730.12      731.92     38.15 o 
   0  -2   8      252.97      221.91     11.16 o 
   1  -2   8      217.82      178.72     10.49 o 
   2  -2   8      853.37      813.73     64.82 o 
   3  -2   8       25.06       21.74      8.06 o 
   4  -2   8      511.82      543.17     24.75 o 
   5  -2   8       20.57       17.62      8.42 o 
   6  -2   8       38.37       42.59     15.44 o 
  -7  -1   8        3.79        3.25      8.57 o 
  -6  -1   8      363.02      376.67     23.96 o 
  -5  -1   8      172.43      162.13     15.79 o 
  -4  -1   8      433.88      461.47     21.54 o 
  -3  -1   8     1020.19      990.42     74.93 o 
  -2  -1   8      640.02      670.94     41.70 o 
  -1  -1   8     1606.84     1360.64     53.76 o 
   0  -1   8       81.88       68.59      6.77 o 
   1  -1   8      425.57      375.59     14.35 o 
   2  -1   8      267.37      290.47     13.39 o 
   3  -1   8      121.72      139.94     12.92 o 
   4  -1   8      134.48      133.92     14.17 o 
   5  -1   8      191.18      182.12     17.67 o 
   6  -1   8       24.99       26.75     12.80 o 
  -7   0   8       42.40       42.47     12.55 o 
  -6   0   8      307.36      342.59     22.70 o 
  -5   0   8        0.27        2.83      5.86 o 
  -4   0   8      158.11      166.93     17.96 o 
  -3   0   8      182.06      198.66     31.99 o 
  -2   0   8     5509.39     5473.72    196.28 o 
  -1   0   8       16.24       20.37      3.72 o 
   0   0   8      569.40      527.15     14.08 o 
   1   0   8     1710.12     1658.03     24.98 o 
   2   0   8       49.19       44.96      8.02 o 
   3   0   8      632.15      579.63     29.28 o 
   4   0   8       35.57       27.80      8.36 o 
   5   0   8      191.60      212.77     35.24 o 
   6   0   8       35.57       38.34     15.19 o 
  -7   1   8       71.80       66.26     14.31 o 
  -6   1   8        6.98        5.01      8.46 o 
  -5   1   8      451.15      461.55     28.67 o 
  -4   1   8     1656.28     1648.63     64.84 o 
  -3   1   8       25.29       25.74      8.22 o 
  -2   1   8     2380.83     2427.38     82.15 o 
  -1   1   8      459.50      490.27     15.62 o 
   0   1   8     2354.63     2005.71     48.89 o 
   1   1   8      872.54      733.91     15.97 o 
   2   1   8      332.60      272.30     22.68 o 
   3   1   8      964.43      981.99     56.11 o 
   4   1   8       88.65       94.42     21.38 o 
   5   1   8      490.72      432.05     56.63 o 
   6   1   8        5.82        2.65     10.77 o 
  -7   2   8      162.37      189.46     24.35 o 
  -6   2   8      128.81      102.23     17.83 o 
  -5   2   8     1041.91     1045.74     42.55 o 
  -4   2   8       26.35       31.15      9.78 o 
  -3   2   8     1285.76     1343.70     75.45 o 
  -2   2   8      255.81      188.52     15.15 o 
  -1   2   8        5.61       12.68      4.20 o 
   0   2   8     2387.61     2336.82     66.99 o 
   1   2   8        8.04       19.70      9.07 o 
   2   2   8     1505.56     1364.21     99.91 o 
   3   2   8       67.63       65.42     13.59 o 
   4   2   8      212.01      214.72     23.43 o 
   5   2   8      412.06      406.13     33.36 o 
  -7   3   8      227.23      237.54     27.09 o 
  -6   3   8        1.06        1.25      8.08 o 
  -5   3   8      122.68      115.83     17.06 o 
  -4   3   8      105.90      131.72     17.96 o 
  -3   3   8      762.18      768.61     32.15 o 
  -2   3   8      705.76      766.20     25.51 o 
  -1   3   8      943.79      920.45     32.09 o 
   0   3   8       86.95       88.66      8.61 o 
   1   3   8      168.30      152.48     16.09 o 
   2   3   8      777.69      789.93     39.01 o 
   3   3   8        0.20        5.56      7.28 o 
   4   3   8      277.70      294.43     28.19 o 
   5   3   8       18.15        6.67     12.07 o 
  -7   4   8      147.95      141.98     27.71 o 
  -6   4   8      286.25      250.98     25.89 o 
  -5   4   8        3.93        5.09      8.46 o 
  -4   4   8      781.63      791.69     36.28 o 
  -3   4   8     1240.02     1198.20     51.15 o 
  -2   4   8        7.96       12.71      5.45 o 
  -1   4   8      949.87      969.67     26.29 o 
   0   4   8      105.79      118.28     14.52 o 
   1   4   8     1142.62     1086.97     40.51 o 
   2   4   8      225.27      248.95     22.36 o 
   3   4   8      415.59      463.91     33.19 o 
   4   4   8      190.38      187.33     24.97 o 
  -7   5   8        0.72       -2.99      9.31 o 
  -6   5   8      181.36      192.18     24.51 o 
  -5   5   8       53.05       58.01     14.36 o 
  -4   5   8        3.57        8.63      9.29 o 
  -3   5   8      946.38      840.24     35.68 o 
  -2   5   8      206.02      221.76     15.80 o 
  -1   5   8      132.91      138.65     12.16 o 
   0   5   8      537.40      507.77     39.35 o 
   1   5   8      293.08      307.32     24.07 o 
   2   5   8        0.46        3.08      7.79 o 
   3   5   8      150.84      168.81     37.47 o 
   4   5   8       15.56        3.93     12.10 o 
  -6   6   8       17.90       16.60     11.82 o 
  -5   6   8      287.16      254.00     28.40 o 
  -4   6   8      461.47      473.89     30.48 o 
  -3   6   8       67.27       68.95     13.78 o 
  -2   6   8      192.42      209.96     15.51 o 
  -1   6   8       11.79       12.02      8.22 o 
   0   6   8      482.08      472.39     28.79 o 
   1   6   8       58.53       62.61     14.38 o 
   2   6   8       90.01       86.26     17.53 o 
   3   6   8       48.83       62.77     16.99 o 
  -6   7   8       21.07       26.40     14.73 o 
  -5   7   8      139.63      156.60     22.36 o 
  -4   7   8        1.02        6.33      9.68 o 
  -3   7   8      255.11      241.90     22.86 o 
  -2   7   8     1238.26     1282.12     36.93 o 
  -1   7   8      180.27      161.96     19.45 o 
   0   7   8       44.64       48.07     13.31 o 
   1   7   8       18.09       34.22     13.55 o 
   2   7   8      223.95      212.24     25.77 o 
   3   7   8       20.32       26.87     14.11 o 
  -5   8   8       67.30       83.14     28.06 o 
  -4   8   8        4.09       11.29     14.37 o 
  -3   8   8      339.72      339.42     38.32 o 
  -2   8   8        1.61        4.96      8.70 o 
  -1   8   8       60.46       56.57     14.73 o 
   0   8   8       34.93       36.43     13.59 o 
   1   8   8       15.36       22.54     12.90 o 
   2   8   8      267.08      248.87     29.15 o 
  -4   9   8       12.51       10.26     18.82 o 
  -3   9   8      213.85      211.80     35.24 o 
  -1   9   8       52.06       53.38     22.24 o 
   0   9   8        1.16        7.53     13.34 o 
   1 -11   9       19.80        0.00     15.74 o 
  -2 -10   9      132.50      130.55     26.00 o 
  -1 -10   9       94.85       74.26     18.38 o 
   0 -10   9      258.29      212.87     26.13 o 
   1 -10   9       93.60       96.04     25.66 o 
   2 -10   9       36.95       40.64     15.61 o 
   3 -10   9        1.02       -7.39      7.39 o 
  -3  -9   9      319.40      292.15     29.36 o 
  -2  -9   9       46.35       37.21     13.39 o 
  -1  -9   9      269.02      254.20     26.13 o 
   0  -9   9       50.48       55.94     15.36 o 
   1  -9   9       92.52       97.38     19.11 o 
   2  -9   9      597.59      559.54     36.90 o 
   3  -9   9        9.06        3.99      9.69 o 
   4  -9   9      107.51      124.86     22.61 o 
  -4  -8   9       32.99       33.87     18.48 o 
  -3  -8   9      193.26      210.59     24.46 o 
  -2  -8   9       29.77       33.38     20.87 o 
  -1  -8   9      323.93      351.39     27.31 o 
   0  -8   9      138.20      126.86     19.10 o 
   1  -8   9      276.63      273.77     25.75 o 
   2  -8   9     1105.16     1203.78     58.51 o 
   3  -8   9      468.92      507.31     34.20 o 
   4  -8   9      162.91      147.71     22.09 o 
   5  -8   9        8.59        7.06     12.13 o 
  -4  -7   9      313.06      234.04     34.56 o 
  -3  -7   9        1.59        4.27      7.55 o 
  -2  -7   9      338.99      319.73     24.78 o 
  -1  -7   9      810.72      798.78     50.30 o 
   0  -7   9       51.64       55.51     13.49 o 
   1  -7   9      420.79      425.90     49.44 o 
   2  -7   9       55.92       61.19     14.49 o 
   3  -7   9      756.10      710.08     40.89 o 
   4  -7   9      121.82      141.58     20.77 o 
   5  -7   9       22.82       13.90     11.75 o 
  -5  -6   9       25.52       46.19     18.82 o 
  -4  -6   9      289.49      234.72     33.53 o 
  -3  -6   9        6.89        7.19      7.74 o 
  -2  -6   9       78.58       90.61     14.88 o 
  -1  -6   9      212.07      211.80     19.36 o 
   0  -6   9      846.08      925.04     85.54 o 
   1  -6   9      331.88      355.11     24.42 o 
   2  -6   9      695.41      757.97     35.69 o 
   3  -6   9      129.89      168.71     20.18 o 
   4  -6   9       90.99      101.44     17.44 o 
   5  -6   9       68.44       76.64     24.98 o 
  -6  -5   9      103.35      123.61     22.65 o 
  -5  -5   9       83.53      119.40     15.50 o 
  -4  -5   9       92.71       95.29     12.81 o 
  -3  -5   9      284.41      308.01     20.94 o 
  -2  -5   9       81.06       79.63     12.94 o 
  -1  -5   9        8.26       16.80      7.49 o 
   0  -5   9      823.34      837.16     33.49 o 
   1  -5   9        0.22       -0.42      5.68 o 
   2  -5   9      394.86      425.50     32.85 o 
   3  -5   9       46.69       43.86     11.69 o 
   4  -5   9      184.19      199.81     21.41 o 
   5  -5   9      176.98      126.94     29.08 o 
   6  -5   9        5.03       16.08     16.08 o 
  -6  -4   9       16.33       21.74      9.73 o 
  -5  -4   9      348.81      376.59     23.16 o 
  -4  -4   9       71.50       61.95     13.47 o 
  -3  -4   9      711.60      668.17     54.61 o 
  -2  -4   9       89.37       84.50     10.33 o 
  -1  -4   9      453.09      463.67     40.31 o 
   0  -4   9      131.39      111.46      9.23 o 
   1  -4   9      328.03      256.57     18.34 o 
   2  -4   9      568.14      613.19     58.85 o 
   3  -4   9       32.75       33.60     10.26 o 
   4  -4   9      445.17      373.29     39.01 o 
   5  -4   9       40.72       45.51     20.19 o 
   6  -4   9       37.31       14.37     11.46 o 
  -6  -3   9      327.27      339.33     24.01 o 
  -5  -3   9      346.78      373.81     22.62 o 
  -4  -3   9      349.51      375.54     34.31 o 
  -3  -3   9      729.99      747.43     57.82 o 
  -2  -3   9        0.43        0.00      3.44 o 
  -1  -3   9     1861.20     1930.80    117.42 o 
   0  -3   9       59.16       59.73      7.21 o 
   1  -3   9      932.92      946.74     25.57 o 
   2  -3   9       13.65       23.32      6.40 o 
   3  -3   9       90.94       86.64     10.23 o 
   4  -3   9      391.92      441.63     47.22 o 
   5  -3   9       11.46       12.95      7.55 o 
   6  -3   9       85.87      117.22     21.17 o 
  -7  -2   9       48.19       41.83     13.11 o 
  -6  -2   9      599.40      577.05     35.53 o 
  -5  -2   9       16.27        9.82      7.58 o 
  -4  -2   9      284.59      275.70     31.65 o 
  -3  -2   9      902.97      964.81     78.18 o 
  -2  -2   9      446.17      463.41     19.08 o 
  -1  -2   9     1584.14     1527.04     83.23 o 
   0  -2   9       80.19       82.85      8.03 o 
   1  -2   9      853.60      753.44     24.28 o 
   2  -2   9      257.52      256.59     13.77 o 
   3  -2   9      204.50      213.48     26.69 o 
   4  -2   9      121.10      116.33     14.06 o 
   5  -2   9      148.09      125.99     15.95 o 
   6  -2   9        0.97       -2.71      7.43 o 
  -7  -1   9      176.24      194.53     21.18 o 
  -6  -1   9      198.40      207.18     19.46 o 
  -5  -1   9        2.34        1.30      6.25 o 
  -4  -1   9      239.17      245.06     54.92 o 
  -3  -1   9       20.57       14.35      7.13 o 
  -2  -1   9     2258.23     2297.05     71.16 o 
  -1  -1   9     1312.25     1209.80     26.63 o 
   0  -1   9     1686.42     1538.50     62.22 o 
   1  -1   9      136.82      168.80     10.76 o 
   2  -1   9       49.75       59.89      8.91 o 
   3  -1   9      354.82      349.30     19.47 o 
   4  -1   9       32.47       26.25      8.58 o 
   5  -1   9      435.46      428.92     25.90 o 
   6  -1   9        1.49       -1.99     10.37 o 
  -7   0   9       80.72       99.89     19.28 o 
  -6   0   9        5.18        1.89      7.87 o 
  -5   0   9      520.84      490.68     69.29 o 
  -4   0   9       16.78        8.36      6.46 o 
  -3   0   9     1409.34     1378.54     53.21 o 
  -2   0   9       34.90       15.47      3.28 o 
  -1   0   9       10.69        4.97      2.71 o 
   0   0   9      464.24      422.66     13.53 o 
   1   0   9        0.15        1.14      2.84 o 
   2   0   9      938.61      878.97     39.04 o 
   3   0   9       89.55       87.13     11.61 o 
   4   0   9      173.99      167.33     16.78 o 
   5   0   9      575.42      524.39     66.55 o 
  -7   1   9        2.76        3.69      9.30 o 
  -6   1   9      307.92      285.11     28.91 o 
  -5   1   9      250.36      204.88     21.01 o 
  -4   1   9        4.90       -2.82      5.65 o 
  -3   1   9      778.89      784.30     31.80 o 
  -2   1   9       47.12       40.69      5.45 o 
  -1   1   9      358.16      301.74     13.31 o 
   0   1   9     1513.98     1458.87     46.47 o 
   1   1   9      640.60      587.94     21.75 o 
   2   1   9      342.51      336.73     22.38 o 
   3   1   9       17.64       12.33      7.81 o 
   4   1   9      405.09      387.74     29.01 o 
   5   1   9       93.72       67.94     17.40 o 
  -7   2   9        3.95       -0.77      9.04 o 
  -6   2   9      441.75      446.79     35.41 o 
  -5   2   9       13.60       17.70      9.31 o 
  -4   2   9        7.11       10.35      7.40 o 
  -3   2   9      381.17      368.86     23.30 o 
  -2   2   9        3.39        8.35      4.06 o 
  -1   2   9      850.04      737.32     26.38 o 
   0   2   9      287.63      286.75     13.42 o 
   1   2   9     1406.52     1235.30     45.16 o 
   2   2   9     1081.66     1025.07    123.52 o 
   3   2   9       79.90       80.71     15.33 o 
   4   2   9      242.35      241.66     34.56 o 
   5   2   9       60.25       52.69     23.61 o 
  -7   3   9       27.83       19.45     13.04 o 
  -6   3   9      426.71      450.42     32.49 o 
  -5   3   9       24.79        7.65      8.95 o 
  -4   3   9      107.46      114.37     16.22 o 
  -3   3   9       39.52       37.55     10.44 o 
  -2   3   9      525.34      494.69     18.26 o 
  -1   3   9      926.60      888.45     28.29 o 
   0   3   9       15.41        8.19      6.20 o 
   1   3   9      799.93      759.98     33.70 o 
   2   3   9      522.38      471.01     39.18 o 
   3   3   9      137.75      106.39     17.77 o 
   4   3   9       81.39      102.99     19.49 o 
   5   3   9       69.49       64.93     22.92 o 
  -7   4   9        0.92       -0.44      9.64 o 
  -6   4   9      333.73      289.51     27.82 o 
  -5   4   9        6.28        7.36     10.15 o 
  -4   4   9     1363.87     1377.63     48.02 o 
  -3   4   9      247.49      227.88     19.71 o 
  -2   4   9      526.92      557.85     21.00 o 
  -1   4   9      118.26      109.67     10.64 o 
   0   4   9      106.23      123.11     15.35 o 
   1   4   9       96.68       92.69     15.11 o 
   2   4   9     1823.96     1668.70     78.70 o 
   3   4   9       38.87       28.46     12.17 o 
   4   4   9        5.96        0.25      9.26 o 
  -7   5   9       85.29       74.73     19.48 o 
  -6   5   9        0.14       -8.31      9.78 o 
  -5   5   9      503.56      514.94     33.26 o 
  -4   5   9      940.17      870.81     53.38 o 
  -3   5   9      195.24      200.49     20.08 o 
  -2   5   9      191.99      204.11     14.31 o 
  -1   5   9        0.36        3.72      6.52 o 
   0   5   9     1911.49     1867.89     65.18 o 
   1   5   9        4.41        5.33      7.53 o 
   2   5   9      139.84      153.14     20.88 o 
   3   5   9        3.40       13.80     10.70 o 
   4   5   9      162.89      172.12     26.47 o 
  -6   6   9      131.72      133.60     22.50 o 
  -5   6   9      476.45      528.25     35.07 o 
  -4   6   9        0.40        9.36      9.31 o 
  -3   6   9      370.49      359.71     25.77 o 
  -2   6   9       39.22       52.38     12.44 o 
  -1   6   9      766.23      820.02     40.37 o 
   0   6   9      194.16      203.16     21.40 o 
   1   6   9       20.36       11.29      9.44 o 
   2   6   9      117.51      140.39     21.89 o 
   3   6   9      204.01      172.34     24.83 o 
  -6   7   9      193.76      192.44     26.13 o 
  -5   7   9       55.43       76.17     17.86 o 
  -4   7   9       12.17        8.62     10.76 o 
  -3   7   9      365.65      360.53     27.70 o 
  -2   7   9        1.78        8.21     13.00 o 
  -1   7   9      390.19      392.68     27.91 o 
   0   7   9       39.51       31.12     12.33 o 
   1   7   9      101.54       96.67     18.72 o 
   2   7   9       83.61       84.68     19.56 o 
  -5   8   9        3.53       -8.21     15.40 o 
  -4   8   9       89.93      122.49     28.74 o 
  -3   8   9      367.35      398.26     30.12 o 
  -2   8   9      190.32      178.26     31.14 o 
  -1   8   9      146.32      151.26     21.04 o 
   0   8   9      104.13      124.67     20.79 o 
   1   8   9      205.99      215.84     26.80 o 
  -4   9   9      100.45       91.70     28.40 o 
  -1   9   9       18.93       20.53     18.13 o 
   0   9   9      130.62      208.37     37.98 o 
  -1 -10  10      123.53       91.49     19.63 o 
   0 -10  10       11.85        7.60     10.03 o 
   1 -10  10       49.22       34.19     14.49 o 
   2 -10  10      562.23      581.67     57.82 o 
   3 -10  10       49.22       47.68     16.65 o 
  -3  -9  10      155.87      197.20     25.37 o 
  -2  -9  10       94.57      109.57     36.27 o 
  -1  -9  10       53.41       68.45     24.98 o 
   0  -9  10      248.82      242.97     26.32 o 
   1  -9  10      694.75      683.76     40.87 o 
   2  -9  10       51.50       53.39     15.61 o 
   3  -9  10       84.29       96.17     20.18 o 
   4  -9  10       24.12       22.93     14.08 o 
  -4  -8  10       83.94       56.11     21.90 o 
  -3  -8  10        0.92       10.07      9.70 o 
  -2  -8  10      293.54      289.14     26.34 o 
  -1  -8  10       28.46       38.97     12.86 o 
   0  -8  10      168.38      166.27     21.04 o 
   1  -8  10      313.96      304.05     26.98 o 
   2  -8  10      207.75      190.31     23.19 o 
   3  -8  10      343.78      354.22     29.63 o 
   4  -8  10        9.68       13.44     11.83 o 
  -4  -7  10       95.90       90.67     25.66 o 
  -3  -7  10       93.30      101.68     18.65 o 
  -2  -7  10      568.44      573.84     89.82 o 
  -1  -7  10       54.26       54.02     13.67 o 
   0  -7  10      214.46      203.48     27.03 o 
   1  -7  10       37.78       42.26     12.57 o 
   2  -7  10       91.37      127.37     19.10 o 
   3  -7  10       14.12       15.68     10.64 o 
   4  -7  10      224.59      231.85     32.85 o 
   5  -7  10       30.24       30.11     19.50 o 
  -5  -6  10      177.24      193.66     32.85 o 
  -4  -6  10       12.81       16.42     12.32 o 
  -3  -6  10      508.61      504.56     74.76 o 
  -2  -6  10       68.12       60.01     19.85 o 
  -1  -6  10     1106.71     1099.27     98.88 o 
   0  -6  10        6.54        6.67      7.50 o 
   1  -6  10       17.93       28.41     10.67 o 
   2  -6  10      363.52      396.62     27.02 o 
   3  -6  10      174.06      162.85     20.20 o 
   4  -6  10      231.42      245.39     24.92 o 
   5  -6  10       11.67       16.42     15.05 o 
  -6  -5  10       74.43       82.51     16.18 o 
  -5  -5  10      123.57      119.62     15.62 o 
  -4  -5  10       71.15       57.68     14.03 o 
  -3  -5  10      290.77      317.52     34.56 o 
  -2  -5  10        0.26        0.78      7.19 o 
  -1  -5  10      149.36      161.46     16.93 o 
   0  -5  10        3.46        3.02      6.62 o 
   1  -5  10     1695.11     1753.62     51.32 o 
   2  -5  10      281.24      325.85     23.45 o 
   3  -5  10      263.03      262.74     22.73 o 
   4  -5  10       77.73       74.25     22.92 o 
   5  -5  10        6.45        3.42     11.29 o 
  -6  -4  10      174.66      177.90     19.96 o 
  -5  -4  10       20.44       23.66      9.09 o 
  -4  -4  10      713.30      682.57     79.89 o 
  -3  -4  10      372.91      322.31     27.20 o 
  -2  -4  10       40.07       47.93      8.02 o 
  -1  -4  10      269.62      254.95     17.11 o 
   0  -4  10        2.15        8.80      6.28 o 
   1  -4  10     1394.25     1382.82     42.16 o 
   2  -4  10        4.76       -0.28      5.84 o 
   3  -4  10      196.21      207.82     19.69 o 
   4  -4  10      263.03      205.98     32.16 o 
   5  -4  10       31.81       59.19     22.24 o 
  -6  -3  10      241.35      255.96     27.74 o 
  -5  -3  10      180.12      169.09     17.31 o 
  -4  -3  10      725.46      734.95    121.29 o 
  -3  -3  10        3.24       14.45      6.99 o 
  -2  -3  10      847.12      825.42     43.76 o 
  -1  -3  10     1332.70     1356.24     73.53 o 
   0  -3  10      843.98      784.06     28.35 o 
   1  -3  10      959.85      912.20     25.18 o 
   2  -3  10       53.54       55.52      8.62 o 
   3  -3  10      126.89      144.58     16.61 o 
   4  -3  10        6.32        1.00      6.72 o 
   5  -3  10       44.56       28.01     14.71 o 
   6  -3  10       12.91       15.22     12.22 o 
  -7  -2  10      298.72      316.48     26.24 o 
  -6  -2  10      110.80      109.94     16.25 o 
  -5  -2  10      162.01      161.74     19.95 o 
  -4  -2  10      436.07      425.69     71.85 o 
  -3  -2  10     2330.65     2330.20    202.56 o 
  -2  -2  10      235.15      255.86     13.48 o 
  -1  -2  10        3.05       -0.48      3.35 o 
   0  -2  10     1518.25     1504.28     38.43 o 
   1  -2  10      125.53      118.91     10.24 o 
   2  -2  10      151.11      149.01     13.83 o 
   3  -2  10        5.60       10.44      7.74 o 
   4  -2  10       23.21       33.06      9.25 o 
   5  -2  10      131.36      132.56     16.91 o 
  -7  -1  10      126.54      101.97     20.68 o 
  -6  -1  10       28.78       13.40     10.18 o 
  -5  -1  10      378.16      364.29     27.08 o 
  -4  -1  10        8.03        3.40      6.48 o 
  -3  -1  10      716.06      672.54     50.98 o 
  -2  -1  10      240.42      201.53     11.54 o 
  -1  -1  10      305.00      278.91     13.57 o 
   0  -1  10      585.85      538.92     18.59 o 
   1  -1  10      161.14      124.36     10.17 o 
   2  -1  10      972.59      960.07     29.76 o 
   3  -1  10        6.03       19.38      6.76 o 
   4  -1  10      439.43      416.93     24.07 o 
   5  -1  10       41.07       40.69     10.97 o 
  -7   0  10        4.52        2.14      9.93 o 
  -6   0  10      185.72      224.03     24.83 o 
  -5   0  10       54.12       53.75     13.54 o 
  -4   0  10      311.30      300.36     22.33 o 
  -3   0  10     1279.63     1192.00    124.20 o 
  -2   0  10       42.20       53.82      5.36 o 
  -1   0  10      549.84      567.84     15.80 o 
   0   0  10       80.16       72.03      6.91 o 
   1   0  10     1826.48     1743.04     70.99 o 
   2   0  10      680.16      645.80     25.21 o 
   3   0  10       60.94       61.78     10.99 o 
   4   0  10     1260.75     1249.05     55.36 o 
   5   0  10       21.37       10.94     10.18 o 
  -7   1  10        2.82       -3.20      9.43 o 
  -6   1  10       82.95       75.16     16.41 o 
  -5   1  10        1.53       -1.73      6.89 o 
  -4   1  10      694.30      715.68     34.07 o 
  -3   1  10      806.17      789.88     33.23 o 
  -2   1  10     1036.40      940.94     65.69 o 
  -1   1  10      139.77      120.32      9.72 o 
   0   1  10       47.15       56.42      6.40 o 
   1   1  10     3568.02     3151.93     53.56 o 
   2   1  10      173.28      163.54     17.66 o 
   3   1  10      501.79      504.10     31.20 o 
   4   1  10       19.09       10.65      9.74 o 
   5   1  10       74.44       43.11     30.79 o 
  -7   2  10      142.36      140.67     23.43 o 
  -6   2  10       61.14       70.86     16.47 o 
  -5   2  10     1933.24     1896.05     96.15 o 
  -4   2  10     1657.42     1709.51     89.82 o 
  -3   2  10      196.99      172.22     17.41 o 
  -2   2  10     1001.71      927.11     33.60 o 
  -1   2  10      709.30      720.54     21.96 o 
   0   2  10      364.22      329.51     20.90 o 
   1   2  10     1776.04     1649.49     98.03 o 
   2   2  10      297.78      263.96     22.09 o 
   3   2  10      132.98      129.22     18.94 o 
   4   2  10       32.39       44.75     15.22 o 
   5   2  10       97.08       93.97     20.55 o 
  -7   3  10      166.60      190.29     25.91 o 
  -6   3  10      187.13      172.68     22.85 o 
  -5   3  10       19.77       11.33      9.54 o 
  -4   3  10      882.87      789.65     36.87 o 
  -3   3  10      238.49      247.53     20.28 o 
  -2   3  10      681.41      615.49     28.64 o 
  -1   3  10      457.09      446.59     19.90 o 
   0   3  10      128.77      122.00     14.76 o 
   1   3  10      202.80      175.01     18.69 o 
   2   3  10      831.73      757.44     95.80 o 
   3   3  10       59.59       52.43     14.85 o 
   4   3  10       80.72       68.05     17.78 o 
  -7   4  10       30.06       48.44     17.16 o 
  -6   4  10        8.12        6.96     10.26 o 
  -5   4  10      602.57      557.83     34.71 o 
  -4   4  10        2.85        8.67      8.53 o 
  -3   4  10      521.00      536.86     29.84 o 
  -2   4  10      189.76      196.76     20.02 o 
  -1   4  10        1.89        3.26      4.59 o 
   0   4  10      189.42      177.76     18.38 o 
   1   4  10      773.41      732.27     36.28 o 
   2   4  10       51.90       60.94     15.05 o 
   3   4  10      205.94      207.56     24.92 o 
   4   4  10      182.44      203.88     27.50 o 
  -6   5  10      152.43      137.68     22.92 o 
  -5   5  10       34.99       45.98     14.56 o 
  -4   5  10       56.67       60.58     14.64 o 
  -3   5  10      453.35      418.43     27.57 o 
  -2   5  10       21.66       17.98      9.43 o 
  -1   5  10       43.88       64.72     12.96 o 
   0   5  10      185.05      197.52     20.50 o 
   1   5  10      647.08      597.01     35.06 o 
   2   5  10      100.99      142.80     21.01 o 
   3   5  10       32.01       31.02     13.15 o 
  -6   6  10      127.12      125.63     22.12 o 
  -5   6  10      117.49      133.78     21.29 o 
  -4   6  10       91.95       98.68     17.75 o 
  -3   6  10        3.73        5.11      8.86 o 
  -2   6  10       51.71       54.38     12.99 o 
  -1   6  10      701.85      745.65     36.66 o 
   0   6  10        6.73       -0.42      8.08 o 
   1   6  10      354.80      335.09     28.54 o 
   2   6  10      177.52      153.18     22.86 o 
   3   6  10       20.34       19.97     13.15 o 
  -6   7  10       74.83       76.25     20.26 o 
  -5   7  10       32.01       34.84     14.73 o 
  -4   7  10      173.92      164.97     21.74 o 
  -3   7  10       20.53       16.96     10.76 o 
  -2   7  10      358.10      406.48     43.11 o 
  -1   7  10      211.45      188.35     21.67 o 
   0   7  10        3.29       10.85     10.36 o 
   1   7  10      152.28      152.07     22.98 o 
   2   7  10       76.59       77.64     19.96 o 
  -5   8  10       93.56      118.73     32.16 o 
  -4   8  10       45.73       51.67     16.08 o 
  -3   8  10       30.31       34.90     20.53 o 
  -2   8  10      283.05      263.12     37.64 o 
  -1   8  10       31.79       24.60     16.25 o 
   0   8  10      246.59      263.72     28.26 o 
   1   8  10       40.02       24.98     19.50 o 
  -1   9  10       10.18        4.79     15.40 o 
  -1 -10  11       27.45       29.95     13.97 o 
   0 -10  11       98.26       78.06     19.22 o 
   1 -10  11      365.50      359.23     33.99 o 
   2 -10  11       94.91       65.51     18.87 o 
  -2  -9  11      402.35      361.10     31.08 o 
  -1  -9  11       26.47        9.00     10.76 o 
   0  -9  11      421.85      441.31     56.80 o 
   1  -9  11       54.91       39.12     14.12 o 
   2  -9  11      238.99      208.22     26.36 o 
   3  -9  11      227.36      220.47     28.40 o 
  -3  -8  11      118.29       98.20     27.03 o 
  -2  -8  11      391.05      357.90     30.97 o 
  -1  -8  11      756.39      755.78     66.21 o 
   0  -8  11      340.98      338.82     38.66 o 
   1  -8  11        3.41        3.16      9.13 o 
   2  -8  11      110.49      128.87     21.04 o 
   3  -8  11        0.42        6.38     10.51 o 
   4  -8  11      164.20      150.79     23.94 o 
  -4  -7  11       12.52       18.82     15.74 o 
  -3  -7  11      173.43      175.53     31.82 o 
  -2  -7  11        7.51       12.16      8.95 o 
  -1  -7  11      180.48      158.42     25.15 o 
   0  -7  11      103.14       98.54     30.62 o 
   1  -7  11        4.09        3.59      9.75 o 
   2  -7  11      126.76      125.98     19.45 o 
   3  -7  11      310.94      320.33     28.30 o 
   4  -7  11      187.72      211.72     25.18 o 
   5  -7  11       23.36       18.82     17.79 o 
  -5  -6  11       88.94       46.88     19.85 o 
  -4  -6  11       66.54       47.22     18.82 o 
  -3  -6  11      335.51      296.31     35.58 o 
  -2  -6  11      117.73      113.42     16.57 o 
  -1  -6  11        3.39        2.26      7.25 o 
   0  -6  11        1.06       -3.23      6.48 o 
   1  -6  11      267.89      304.29     24.42 o 
   2  -6  11       25.94       31.71     11.44 o 
   3  -6  11      321.05      306.22     29.25 o 
   4  -6  11       65.11       60.22     22.92 o 
   5  -6  11        1.69        3.76     12.32 o 
  -5  -5  11        0.18       19.85     14.37 o 
  -4  -5  11      556.94      524.53     46.88 o 
  -3  -5  11        0.68       -5.13      7.53 o 
  -2  -5  11      343.37      338.77     48.93 o 
  -1  -5  11       73.00       78.11     21.04 o 
   0  -5  11      278.65      292.76     21.60 o 
   1  -5  11      652.67      666.93     32.51 o 
   2  -5  11       48.53       36.07     11.72 o 
   3  -5  11      471.62      483.33     29.97 o 
   4  -5  11       17.53       11.98     13.34 o 
   5  -5  11       97.03       85.88     27.37 o 
  -6  -4  11       15.35       22.17     12.94 o 
  -5  -4  11      115.13      120.51     18.99 o 
  -4  -4  11      884.78      967.34    116.50 o 
  -3  -4  11      327.92      344.63     27.37 o 
  -2  -4  11      798.27      819.75     70.90 o 
  -1  -4  11       10.09       11.41      5.49 o 
   0  -4  11      855.60      802.76     34.90 o 
   1  -4  11      673.29      732.06     32.04 o 
   2  -4  11      192.08      236.10     20.25 o 
   3  -4  11      112.13       92.72     23.27 o 
   4  -4  11       34.33       33.87     17.11 o 
   5  -4  11       44.08       37.25     17.11 o 
  -6  -3  11        0.20        4.99      9.03 o 
  -5  -3  11      347.74      338.17     32.16 o 
  -4  -3  11       60.85       59.17     13.90 o 
  -3  -3  11      637.03      622.16     92.55 o 
  -2  -3  11      838.76      878.44     60.30 o 
  -1  -3  11       21.58       22.51      6.95 o 
   0  -3  11     1025.64     1026.34     35.36 o 
   1  -3  11      176.25      152.07     11.95 o 
   2  -3  11      320.23      331.86     17.38 o 
   3  -3  11      208.82      224.52     54.57 o 
   4  -3  11      298.99      315.13     38.32 o 
   5  -3  11       13.13        9.24     10.13 o 
  -6  -2  11      201.35      188.52     24.31 o 
  -5  -2  11      237.43      223.23     23.22 o 
  -4  -2  11       14.00       14.45      8.53 o 
  -3  -2  11      164.22      182.71     18.39 o 
  -2  -2  11      263.17      260.89     15.20 o 
  -1  -2  11      869.32      816.43     43.38 o 
   0  -2  11      372.58      358.89     16.42 o 
   1  -2  11      218.53      206.99     13.42 o 
   2  -2  11      110.19      138.99     15.83 o 
   3  -2  11        7.45       17.97      8.67 o 
   4  -2  11      855.12      780.81     32.88 o 
   5  -2  11       17.87       29.16     10.49 o 
  -7  -1  11       30.74       26.44     13.78 o 
  -6  -1  11       86.00      111.74     20.19 o 
  -5  -1  11       43.65       52.81     13.83 o 
  -4  -1  11      161.33      169.17     19.22 o 
  -3  -1  11       24.87       30.97      9.88 o 
  -2  -1  11      111.16      102.35      9.36 o 
  -1  -1  11     1034.63     1053.84     33.63 o 
   0  -1  11      141.42      142.34     11.16 o 
   1  -1  11      147.35      161.70     12.02 o 
   2  -1  11      176.28      180.53     14.75 o 
   3  -1  11      713.42      692.23     29.00 o 
   4  -1  11      286.38      301.06     21.98 o 
   5  -1  11       49.40       42.74     12.37 o 
  -7   0  11       69.54       73.74     18.87 o 
  -6   0  11      202.21      156.23     25.49 o 
  -5   0  11        8.45        8.27      7.89 o 
  -4   0  11      231.62      206.54     33.02 o 
  -3   0  11      736.01      741.03     66.21 o 
  -2   0  11      731.59      638.95     29.43 o 
  -1   0  11        2.57        3.38      3.24 o 
   0   0  11      810.12      839.63     21.05 o 
   1   0  11     2078.10     2089.80     43.05 o 
   2   0  11        4.07       -1.22      4.60 o 
   3   0  11      556.78      519.83     25.94 o 
   4   0  11        0.40       -1.66      6.24 o 
   5   0  11       53.01       46.76     16.41 o 
  -7   1  11      191.38      193.58     31.14 o 
  -6   1  11        2.02       -0.45      7.81 o 
  -5   1  11       13.19        8.60      8.92 o 
  -4   1  11      566.64      616.51     46.36 o 
  -3   1  11      180.96      152.09     16.81 o 
  -2   1  11      512.23      476.59     25.14 o 
  -1   1  11       23.28       36.88      6.79 o 
   0   1  11     1082.93     1092.19     24.12 o 
   1   1  11      166.78      187.95     14.86 o 
   2   1  11       36.44       37.98     11.13 o 
   3   1  11      602.84      666.27     60.39 o 
   4   1  11       91.62       79.22     17.78 o 
   5   1  11       42.80       34.52     15.34 o 
  -7   2  11      282.14      264.76     29.73 o 
  -6   2  11        5.30       11.20     10.52 o 
  -5   2  11      593.73      585.82     44.65 o 
  -4   2  11       66.87       65.75     13.91 o 
  -3   2  11      857.09      857.02     85.54 o 
  -2   2  11      237.68      218.12     18.64 o 
  -1   2  11      167.49      133.16     11.07 o 
   0   2  11      619.45      597.03     61.08 o 
   1   2  11      745.66      667.17     76.13 o 
   2   2  11       40.04       29.65     10.51 o 
   3   2  11       15.74       24.95     11.73 o 
   4   2  11      148.78      134.00     21.89 o 
  -7   3  11       49.30       40.47     15.28 o 
  -6   3  11       15.66       11.23     10.78 o 
  -5   3  11      939.40      905.36     43.55 o 
  -4   3  11       62.10       64.58     14.18 o 
  -3   3  11      506.30      441.83     32.50 o 
  -2   3  11       11.66       16.40      8.08 o 
  -1   3  11      336.41      344.13     17.23 o 
   0   3  11      189.98      192.13     18.73 o 
   1   3  11        9.88        7.97      7.03 o 
   2   3  11       23.17       22.40     10.08 o 
   3   3  11      325.31      316.43     33.53 o 
   4   3  11      173.48      177.91     27.71 o 
  -7   4  11        1.13        2.60     11.39 o 
  -6   4  11      131.77      125.48     21.65 o 
  -5   4  11       26.79       29.47     12.56 o 
  -4   4  11      369.86      326.94     26.69 o 
  -3   4  11      530.36      546.78     31.31 o 
  -2   4  11      102.10       83.86     14.11 o 
  -1   4  11        6.09        4.81      7.09 o 
   0   4  11       28.92       20.18      9.84 o 
   1   4  11      939.59      941.47     58.34 o 
   2   4  11      353.27      307.93     47.56 o 
   3   4  11      141.11      152.72     22.99 o 
  -6   5  11      100.76      122.55     21.89 o 
  -5   5  11        0.11       -1.48      9.11 o 
  -4   5  11     1011.91     1062.86     46.20 o 
  -3   5  11        2.76       -4.77      7.40 o 
  -2   5  11       91.54       85.53     14.66 o 
  -1   5  11       72.27       68.40     14.18 o 
   0   5  11      374.37      364.74     27.40 o 
   1   5  11      761.79      743.25     40.15 o 
   2   5  11        8.70        7.53      9.11 o 
   3   5  11       89.67       92.96     20.42 o 
  -6   6  11       32.92       28.35     16.20 o 
  -5   6  11       28.72       41.15     15.12 o 
  -4   6  11      269.16      231.81     24.53 o 
  -3   6  11       81.87       92.80     17.05 o 
  -2   6  11      274.20      313.07     37.30 o 
  -1   6  11      517.78      519.38     47.90 o 
   0   6  11      569.25      559.64     35.17 o 
   1   6  11      113.46      142.70     21.50 o 
   2   6  11       86.06       82.00     19.95 o 
  -5   7  11      118.47      112.83     21.27 o 
  -4   7  11       26.11       21.36     12.80 o 
  -3   7  11      226.97      248.29     25.52 o 
  -2   7  11      316.86      352.76     42.43 o 
  -1   7  11        5.14       12.51     12.15 o 
   0   7  11      260.09      267.66     27.70 o 
   1   7  11       16.54       17.24     12.23 o 
  -4   8  11        0.02       -4.40     10.64 o 
  -3   8  11      148.03      171.42     33.87 o 
  -2   8  11        1.42        0.68     15.74 o 
  -1   8  11       72.62       82.46     27.71 o 
   0   8  11        9.24        3.18     11.18 o 
   0 -10  12      195.86      210.74     40.20 o 
   1 -10  12      172.10      197.24     27.77 o 
  -2  -9  12        0.48        5.47      9.85 o 
  -1  -9  12      171.81      162.40     23.59 o 
   0  -9  12       33.76       48.65     15.88 o 
   1  -9  12        7.42        1.31     11.98 o 
   2  -9  12       98.14      113.65     21.82 o 
   3  -9  12        6.54        1.64     10.63 o 
  -3  -8  12      215.15      202.90     35.93 o 
  -2  -8  12      175.13      153.87     22.13 o 
  -1  -8  12      238.07      257.37     26.13 o 
   0  -8  12       26.86       15.32     11.20 o 
   1  -8  12       38.72       38.30     14.21 o 
   2  -8  12        2.46        1.41      9.78 o 
   3  -8  12       69.69       93.66     19.66 o 
   4  -8  12       48.20       33.56     15.54 o 
  -4  -7  12      157.29      149.52     32.16 o 
  -3  -7  12      161.25      155.34     30.79 o 
  -2  -7  12      149.07      132.00     19.07 o 
  -1  -7  12        8.57       15.33      9.93 o 
   0  -7  12      245.10      224.47     23.46 o 
   1  -7  12       82.69      103.34     18.15 o 
   2  -7  12        3.83       -2.65      8.67 o 
   3  -7  12      391.32      411.87     31.69 o 
   4  -7  12        5.38       12.32     14.03 o 
  -5  -6  12       13.54        8.55     13.00 o 
  -4  -6  12      204.18      164.92     31.48 o 
  -3  -6  12        6.08        3.42     11.63 o 
  -2  -6  12      148.82      164.64     24.12 o 
  -1  -6  12        2.47        4.68      8.22 o 
   0  -6  12      316.87      348.06     25.77 o 
   1  -6  12       13.03        2.61      7.79 o 
   2  -6  12      146.45      163.47     20.79 o 
   3  -6  12      352.71      389.96     54.75 o 
   4  -6  12       10.53       -2.40     11.98 o 
   5  -6  12      121.96      187.50     38.32 o 
  -5  -5  12      116.47      107.78     27.03 o 
  -4  -5  12       17.07       48.93     19.50 o 
  -3  -5  12      366.97      329.16     36.61 o 
  -2  -5  12      625.38      593.98     75.27 o 
  -1  -5  12      166.50      164.91     18.07 o 
   0  -5  12      340.36      320.72     33.87 o 
   1  -5  12      118.85      146.25     17.99 o 
   2  -5  12      159.70      189.81     20.60 o 
   3  -5  12      151.75      110.52     26.69 o 
   4  -5  12       57.93       40.37     18.82 o 
   5  -5  12       41.14       48.93     23.61 o 
  -6  -4  12       39.26       23.49     13.17 o 
  -5  -4  12      329.61      353.65     53.03 o 
  -4  -4  12      655.75      608.04     84.51 o 
  -3  -4  12      328.02      353.97     24.65 o 
  -2  -4  12      311.66      319.34     21.80 o 
  -1  -4  12      757.34      811.17    101.45 o 
   0  -4  12      827.23      822.02     34.36 o 
   1  -4  12      148.10      162.49     17.66 o 
   2  -4  12      109.75      146.91     24.12 o 
   3  -4  12       18.36       13.34     14.03 o 
   4  -4  12      168.16      170.74     32.50 o 
   5  -4  12        1.51        0.45      8.63 o 
  -6  -3  12      346.27      357.12     32.00 o 
  -5  -3  12      127.51      100.29     18.51 o 
  -4  -3  12      302.32      307.35     24.92 o 
  -3  -3  12      292.16      296.80     35.93 o 
  -2  -3  12       10.30        8.24      5.44 o 
  -1  -3  12      471.75      448.61     19.99 o 
   0  -3  12        8.75        5.30      5.11 o 
   1  -3  12      417.71      451.54     20.01 o 
   2  -3  12       63.86       52.94     11.74 o 
   3  -3  12      143.90      137.89     27.71 o 
   4  -3  12      150.57      129.39     30.79 o 
   5  -3  12        2.69        0.67      8.91 o 
  -6  -2  12      153.88      175.84     23.78 o 
  -5  -2  12        1.63       -2.36      7.48 o 
  -4  -2  12       79.19       82.63     15.60 o 
  -3  -2  12       72.28       53.22     12.22 o 
  -2  -2  12       14.30       22.11      8.71 o 
  -1  -2  12     1366.56     1334.87     31.90 o 
   0  -2  12      618.43      611.66     30.35 o 
   1  -2  12      293.40      266.89     15.60 o 
   2  -2  12        4.42        2.72      6.89 o 
   3  -2  12     1174.22     1170.94     37.98 o 
   4  -2  12        1.51       -1.70      6.70 o 
   5  -2  12       55.23       64.66     15.32 o 
  -6  -1  12      102.21      134.58     21.71 o 
  -5  -1  12       80.05       70.55     15.28 o 
  -4  -1  12      168.56      166.86     45.16 o 
  -3  -1  12      147.22      154.57     19.33 o 
  -2  -1  12     1208.69     1178.58     39.91 o 
  -1  -1  12       28.24       32.18      7.11 o 
   0  -1  12     2202.54     2149.07     40.43 o 
   1  -1  12       80.32       92.69     11.13 o 
   2  -1  12      220.80      226.40     16.71 o 
   3  -1  12      388.81      391.53     23.30 o 
   4  -1  12       24.82        6.35      7.85 o 
   5  -1  12      276.24      289.56     24.95 o 
  -7   0  12       43.10       55.65     17.34 o 
  -6   0  12      509.34      491.55     35.13 o 
  -5   0  12      689.62      624.40     53.72 o 
  -4   0  12       39.85       50.58     13.23 o 
  -3   0  12      315.61      280.77     37.47 o 
  -2   0  12     1666.37     1694.82     47.86 o 
  -1   0  12      369.40      350.44     14.32 o 
   0   0  12     2260.30     2235.46     54.67 o 
   1   0  12      475.17      525.83     23.10 o 
   2   0  12      357.08      376.97     31.39 o 
   3   0  12       93.07       98.78     14.47 o 
   4   0  12      202.81      226.12     25.87 o 
   5   0  12       11.21       13.96     12.71 o 
  -7   1  12       58.50       49.96     16.42 o 
  -6   1  12        0.82        4.38      9.53 o 
  -5   1  12      665.36      637.86     72.54 o 
  -4   1  12      207.44      183.67     20.42 o 
  -3   1  12      862.27      850.26     36.80 o 
  -2   1  12      427.00      396.47     24.29 o 
  -1   1  12      246.35      269.52     15.11 o 
   0   1  12      220.45      249.14     19.53 o 
   1   1  12      125.28      110.26     15.35 o 
   2   1  12      462.05      464.16     29.76 o 
   3   1  12       22.27       19.26     10.19 o 
   4   1  12      294.25      285.69     29.23 o 
  -7   2  12        0.78       -9.11      9.11 o 
  -6   2  12      451.52      431.88     64.15 o 
  -5   2  12      428.93      419.78     30.68 o 
  -4   2  12       19.90       35.73     11.98 o 
  -3   2  12      349.86      357.58     27.37 o 
  -2   2  12        0.63        6.73      6.71 o 
  -1   2  12      767.00      696.99     23.79 o 
   0   2  12       10.77        0.94      7.70 o 
   1   2  12      497.48      465.92     28.79 o 
   2   2  12      855.10      831.95     40.74 o 
   3   2  12      526.61      545.59     45.85 o 
   4   2  12      157.15      144.59     23.54 o 
  -6   3  12       18.49       21.78     13.00 o 
  -5   3  12       97.51       94.05     18.13 o 
  -4   3  12      313.40      322.09     26.21 o 
  -3   3  12       21.25       32.83     11.58 o 
  -2   3  12      395.58      362.81     24.45 o 
  -1   3  12      232.38      256.66     20.14 o 
   0   3  12       16.70       12.02      7.87 o 
   1   3  12       77.13       62.72     13.90 o 
   2   3  12        2.50        5.73      7.97 o 
   3   3  12      216.71      203.51     24.97 o 
   4   3  12       37.53       37.30     20.53 o 
  -6   4  12       63.11       54.17     16.52 o 
  -5   4  12       21.60       16.58     11.16 o 
  -4   4  12       61.43       55.53     17.62 o 
  -3   4  12        0.12       -1.00      7.25 o 
  -2   4  12      169.55      171.67     18.85 o 
  -1   4  12      114.63      104.14     15.62 o 
   0   4  12      201.32      205.25     21.39 o 
   1   4  12      616.23      561.00     34.40 o 
   2   4  12       51.35       32.86     12.64 o 
   3   4  12      256.82      256.49     29.03 o 
  -6   5  12       12.11       10.12     12.82 o 
  -5   5  12      168.45      191.74     24.31 o 
  -4   5  12      205.55      233.51     25.13 o 
  -3   5  12      208.94      223.48     22.85 o 
  -2   5  12      207.70      229.93     34.22 o 
  -1   5  12        1.05        0.53      7.14 o 
   0   5  12      677.65      694.11     68.09 o 
   1   5  12        0.28       -2.67      8.46 o 
   2   5  12       35.19       40.10     14.88 o 
  -5   6  12      169.58      170.30     24.43 o 
  -4   6  12       15.53       12.50     10.85 o 
  -3   6  12      239.10      217.61     23.68 o 
  -2   6  12      136.78      145.07     29.43 o 
  -1   6  12      529.36      551.22     50.98 o 
   0   6  12       46.71       40.03     14.51 o 
   1   6  12        1.71       -0.09      9.01 o 
   2   6  12      107.86      139.42     24.42 o 
  -5   7  12       22.67       14.48     14.03 o 
  -4   7  12       11.54       15.58     12.44 o 
  -3   7  12       64.92       83.49     26.69 o 
  -2   7  12        0.87       10.61     17.11 o 
  -1   7  12      355.30      364.06     44.48 o 
   0   7  12        0.40       -2.11      9.80 o 
  -3   8  12       75.51       86.57     28.74 o 
  -2   8  12      101.91      123.86     31.48 o 
  -1   8  12       44.72       57.82     26.69 o 
  -2  -9  13       74.73       48.28     16.77 o 
  -1  -9  13      219.26      213.51     26.53 o 
   0  -9  13       27.84       37.43     15.43 o 
   1  -9  13      116.81      124.39     22.50 o 
   2  -9  13       11.81        9.38     12.23 o 
  -3  -8  13        3.11       14.03     14.03 o 
  -2  -8  13        7.71        4.71      8.96 o 
  -1  -8  13       66.33       65.69     16.69 o 
   0  -8  13       87.27      107.24     19.72 o 
   1  -8  13       35.61       42.48     15.09 o 
   2  -8  13       27.57       28.90     14.03 o 
   3  -8  13       41.76       34.42     15.29 o 
  -4  -7  13      112.51       85.88     27.03 o 
  -3  -7  13        1.11       -7.87      8.55 o 
  -2  -7  13      177.77      152.90     25.83 o 
  -1  -7  13       39.15       40.97     13.20 o 
   0  -7  13      242.21      234.77     26.18 o 
   1  -7  13        2.22       -1.38      8.59 o 
   2  -7  13       75.48      109.23     19.60 o 
   3  -7  13       29.20       34.39     14.56 o 
   4  -7  13       50.97       41.74     21.56 o 
  -4  -6  13       21.52        8.90     12.66 o 
  -3  -6  13      233.18      201.19     33.19 o 
  -2  -6  13       11.43       16.87      9.69 o 
  -1  -6  13      279.03      265.68     24.05 o 
   0  -6  13      474.94      484.99     30.97 o 
   1  -6  13       63.61       64.46     14.98 o 
   2  -6  13      318.38      305.75     29.60 o 
   3  -6  13        1.07        4.46     10.04 o 
   4  -6  13       72.58       74.59     26.00 o 
  -5  -5  13       51.29       39.35     19.50 o 
  -4  -5  13      344.54      295.28     39.35 o 
  -3  -5  13      504.30      403.06     41.40 o 
  -2  -5  13        0.14        1.45      8.04 o 
  -1  -5  13      657.04      703.62     59.71 o 
   0  -5  13      121.29       93.16     15.57 o 
   1  -5  13      188.86      194.70     20.66 o 
   2  -5  13      297.40      331.57     25.73 o 
   3  -5  13      110.67      140.63     30.45 o 
   4  -5  13       54.83       52.01     22.24 o 
  -5  -4  13        0.49        3.01      9.37 o 
  -4  -4  13      300.15      293.05     30.11 o 
  -3  -4  13      331.46      314.01     52.35 o 
  -2  -4  13       20.37       30.45     16.08 o 
  -1  -4  13      495.10      517.75     32.85 o 
   0  -4  13       50.40       63.75     12.62 o 
   1  -4  13      465.91      495.73     46.70 o 
   2  -4  13      113.60       80.45     14.98 o 
   3  -4  13      635.21      552.24     49.96 o 
   4  -4  13      114.58      121.12     30.45 o 
  -6  -3  13      209.21      200.02     26.12 o 
  -5  -3  13       28.84       38.44     13.90 o 
  -4  -3  13      330.08      347.82     37.47 o 
  -3  -3  13       49.98       39.86     11.98 o 
  -2  -3  13      215.13      239.07     20.51 o 
  -1  -3  13      205.03      220.44     14.96 o 
   0  -3  13      634.50      634.00     23.98 o 
   1  -3  13      423.06      436.15     20.70 o 
   2  -3  13      167.32      121.81     25.32 o 
   3  -3  13      235.93      264.83     37.64 o 
   4  -3  13        3.88       -1.09      7.35 o 
   5  -3  13       99.92       72.20     27.03 o 
  -6  -2  13      225.52      205.72     26.32 o 
  -5  -2  13      157.65      184.19     22.47 o 
  -4  -2  13      182.04      190.98     22.00 o 
  -3  -2  13       62.14       49.12     12.69 o 
  -2  -2  13        4.01        6.65      7.06 o 
  -1  -2  13       15.95       18.88      6.54 o 
   0  -2  13     2545.28     2458.57     45.61 o 
   1  -2  13       32.28       34.62     10.42 o 
   2  -2  13      218.95      212.22     23.61 o 
   3  -2  13        9.14       17.67      7.95 o 
   4  -2  13       85.96       84.65     14.70 o 
  -6  -1  13      143.47      139.55     39.01 o 
  -5  -1  13       80.20       85.40     17.17 o 
  -4  -1  13      216.31      208.82     22.41 o 
  -3  -1  13       62.42       61.40     13.06 o 
  -2  -1  13      721.29      722.98     72.54 o 
  -1  -1  13      667.05      673.39     51.69 o 
   0  -1  13      149.11      153.37     11.17 o 
   1  -1  13       46.23       39.69      8.80 o 
   2  -1  13      342.41      400.37     22.42 o 
   3  -1  13       12.16       11.01      7.83 o 
   4  -1  13      158.28      164.31     19.14 o 
  -6   0  13      268.86      272.68     28.98 o 
  -5   0  13        9.49       -0.59      9.20 o 
  -4   0  13      554.73      557.86     33.02 o 
  -3   0  13      825.31      782.37     36.27 o 
  -2   0  13      125.10      118.78     15.60 o 
  -1   0  13      680.04      696.69     20.67 o 
   0   0  13      932.99      977.13     30.25 o 
   1   0  13        7.43        3.48      5.30 o 
   2   0  13      215.51      187.10     16.98 o 
   3   0  13        3.59        5.96      7.12 o 
   4   0  13      273.40      278.14     32.16 o 
  -6   1  13      664.19      605.21     56.97 o 
  -5   1  13        4.25        6.67      9.18 o 
  -4   1  13      158.12      145.32     19.85 o 
  -3   1  13      372.34      395.32     31.48 o 
  -2   1  13       66.66       76.94     13.41 o 
  -1   1  13      577.91      602.91     22.81 o 
   0   1  13      298.29      289.88     21.81 o 
   1   1  13       24.59       23.07      9.40 o 
   2   1  13        0.31       -6.52      6.52 o 
   3   1  13       86.38      102.85     19.21 o 
   4   1  13        6.76       13.62     10.82 o 
  -6   2  13      173.17      175.28     25.03 o 
  -5   2  13        1.23        5.23      8.34 o 
  -4   2  13      268.67      241.39     24.35 o 
  -3   2  13        2.28        0.13      6.74 o 
  -2   2  13       20.04       18.55      8.85 o 
  -1   2  13      167.18      146.18     16.41 o 
   0   2  13      233.57      204.44     21.56 o 
   1   2  13      492.31      461.99     29.93 o 
   2   2  13       26.07       26.34     11.48 o 
   3   2  13      191.91      180.88     24.07 o 
   4   2  13       18.88       30.26     14.66 o 
  -6   3  13       86.65       72.59     18.66 o 
  -5   3  13      254.97      291.35     28.30 o 
  -4   3  13        2.02        4.90      8.60 o 
  -3   3  13       25.09       26.41     11.25 o 
  -2   3  13      765.19      745.83     35.06 o 
  -1   3  13       30.76       15.43      8.43 o 
   0   3  13      517.46      524.82     30.90 o 
   1   3  13       15.56       13.19      8.59 o 
   2   3  13      176.88      171.38     22.61 o 
   3   3  13       98.55      109.23     21.27 o 
  -6   4  13        0.76       -2.97     10.77 o 
  -5   4  13      237.85      223.04     26.05 o 
  -4   4  13       40.12       24.57     12.09 o 
  -3   4  13      588.08      570.73     33.66 o 
  -2   4  13      715.34      615.88     50.64 o 
  -1   4  13      234.51      224.46     34.56 o 
   0   4  13      118.24      100.23     16.92 o 
   1   4  13      182.40      181.93     22.74 o 
   2   4  13      321.32      327.51     30.66 o 
   3   4  13        3.84       13.19     12.32 o 
  -6   5  13      112.49      122.32     23.58 o 
  -5   5  13       70.66       63.47     17.54 o 
  -4   5  13       96.79      110.71     19.56 o 
  -3   5  13      202.93      194.59     22.68 o 
  -2   5  13       88.06      107.78     27.03 o 
  -1   5  13      432.95      414.01     44.14 o 
   0   5  13      138.59      162.02     21.53 o 
   1   5  13      157.38      134.28     41.91 o 
   2   5  13      173.32      164.87     24.83 o 
  -5   6  13       60.16       52.99     17.53 o 
  -4   6  13      140.17      142.16     22.24 o 
  -3   6  13        8.11       24.29     17.79 o 
  -2   6  13       29.28       19.85     18.82 o 
  -1   6  13      264.02      318.21     43.11 o 
   0   6  13       26.94       25.53     12.94 o 
   1   6  13      208.51      235.30     47.90 o 
  -4   7  13       17.35       20.58     13.41 o 
  -3   7  13        0.32       -5.13     13.69 o 
  -2   7  13       47.48       63.64     24.98 o 
  -1   7  13       51.54       29.08     20.19 o 
   0   7  13      137.69      151.93     24.50 o 
  -1  -9  14        0.25        2.65      9.67 o 
   0  -9  14      169.01      193.28     26.73 o 
   1  -9  14       28.30       27.66     15.00 o 
  -2  -8  14       60.91       28.74     18.82 o 
  -1  -8  14       50.81       45.13     15.34 o 
   0  -8  14       45.90       25.32     19.16 o 
   1  -8  14        3.69        4.45     10.89 o 
   2  -8  14      142.80      130.34     22.73 o 
   3  -8  14        0.58       -4.51     11.20 o 
  -3  -7  14      175.21      135.49     31.48 o 
  -2  -7  14        0.74        0.00     11.29 o 
  -1  -7  14      113.25      108.63     18.96 o 
   0  -7  14       90.23      113.52     19.45 o 
   1  -7  14       30.25       38.15     14.03 o 
   2  -7  14       82.97       64.43     16.99 o 
   3  -7  14       32.37       28.66     14.08 o 
  -4  -6  14       36.28       28.74     18.82 o 
  -3  -6  14      150.01      137.55     30.11 o 
  -2  -6  14      265.62      279.20     39.35 o 
  -1  -6  14      393.85      352.36     42.43 o 
   0  -6  14        0.33       -0.86      7.86 o 
   1  -6  14       38.64       48.56     14.46 o 
   2  -6  14      281.39      259.43     26.01 o 
   3  -6  14      159.90      187.16     36.27 o 
   4  -6  14       33.17       44.48     21.90 o 
  -5  -5  14       28.58       17.79     16.42 o 
  -4  -5  14      249.43      238.14     37.64 o 
  -3  -5  14        1.53        5.82     10.95 o 
  -2  -5  14      445.42      381.51     41.40 o 
  -1  -5  14      100.69      103.07     16.67 o 
   0  -5  14       88.84       97.62     21.90 o 
   1  -5  14      429.78      417.76     43.45 o 
   2  -5  14      115.39      147.19     20.18 o 
   3  -5  14      203.07      179.63     33.87 o 
   4  -5  14       19.60        1.03     14.37 o 
  -5  -4  14       93.64       96.65     19.42 o 
  -4  -4  14      268.58      241.22     36.61 o 
  -3  -4  14       27.97       29.43     17.45 o 
  -2  -4  14      541.36      555.66     46.88 o 
  -1  -4  14       18.11        8.38      8.23 o 
   0  -4  14       62.16       49.20     12.16 o 
   1  -4  14      150.20      148.63     18.37 o 
   2  -4  14      813.31      717.85     54.75 o 
   3  -4  14       43.78       49.27     21.21 o 
   4  -4  14        0.94       -2.40     12.32 o 
  -6  -3  14        0.19        6.50     10.69 o 
  -5  -3  14      263.20      222.28     29.94 o 
  -4  -3  14       65.52       70.94     15.96 o 
  -3  -3  14      142.16      144.92     19.28 o 
  -2  -3  14       14.37       29.08     10.40 o 
  -1  -3  14      301.52      296.25     17.67 o 
   0  -3  14      836.57      840.14     40.52 o 
   1  -3  14       14.12       16.64      9.18 o 
   2  -3  14      237.08      227.19     33.19 o 
   3  -3  14        8.77       -3.08     10.61 o 
   4  -3  14       93.56      101.26     20.56 o 
  -6  -2  14      108.46      101.52     21.09 o 
  -5  -2  14      211.47      247.95     26.49 o 
  -4  -2  14       69.00       76.27     15.96 o 
  -3  -2  14      270.82      271.58     26.86 o 
  -2  -2  14       70.85       60.04     13.04 o 
  -1  -2  14     2746.02     2713.59     75.66 o 
   0  -2  14       24.91       15.69      6.98 o 
   1  -2  14      163.14      157.43     17.97 o 
   2  -2  14       38.53       48.19     10.65 o 
   3  -2  14      150.69      174.62     18.16 o 
   4  -2  14       90.09      109.72     17.06 o 
  -6  -1  14      256.42      238.50     28.04 o 
  -5  -1  14       36.71       43.97     14.53 o 
  -4  -1  14      544.30      548.31     33.75 o 
  -3  -1  14       81.86       90.74     27.54 o 
  -2  -1  14        2.59       -1.39      6.28 o 
  -1  -1  14      690.48      701.80     21.73 o 
   0  -1  14       31.53       37.79      7.29 o 
   1  -1  14      746.90      786.53     29.82 o 
   2  -1  14        6.89       13.79      7.44 o 
   3  -1  14      331.74      345.54     37.65 o 
   4  -1  14       65.71       82.56     15.45 o 
  -6   0  14      286.05      317.56     31.84 o 
  -5   0  14       73.59       55.28     16.33 o 
  -4   0  14      411.76      412.41     33.53 o 
  -3   0  14      286.28      295.27     24.27 o 
  -2   0  14      223.02      220.65     20.55 o 
  -1   0  14       61.77       64.09      9.88 o 
   0   0  14      259.21      223.61     16.11 o 
   1   0  14      770.62      787.64     30.54 o 
   2   0  14      114.74      112.40     15.01 o 
   3   0  14      256.61      255.78     22.04 o 
   4   0  14      167.49      180.28     25.16 o 
  -6   1  14      139.51      115.12     22.11 o 
  -5   1  14      321.04      292.81     28.47 o 
  -4   1  14      270.94      301.17     26.45 o 
  -3   1  14        1.22        0.96      7.81 o 
  -2   1  14      167.53      178.74     19.28 o 
  -1   1  14       74.11       65.35     12.62 o 
   0   1  14      766.84      790.79     36.42 o 
   1   1  14      197.84      203.13     23.78 o 
   2   1  14       19.08       14.41      8.96 o 
   3   1  14      138.07      136.26     21.52 o 
  -6   2  14       18.68       24.24     13.35 o 
  -5   2  14       75.64       71.70     17.16 o 
  -4   2  14       82.04       82.09     17.15 o 
  -3   2  14        3.81       13.02      9.16 o 
  -2   2  14      277.30      278.23     51.84 o 
  -1   2  14      436.30      423.93     41.06 o 
   0   2  14      825.73      866.03     39.46 o 
   1   2  14       54.70       62.60     14.99 o 
   2   2  14       90.06       94.89     18.65 o 
   3   2  14       16.79       25.36     13.17 o 
  -6   3  14        2.81        9.10     12.03 o 
  -5   3  14      168.31      179.39     24.67 o 
  -4   3  14      103.05       93.74     17.66 o 
  -3   3  14      164.50      181.75     21.36 o 
  -2   3  14      122.18      113.21     16.77 o 
  -1   3  14      219.11      243.62     34.22 o 
   0   3  14       70.40       78.32     15.04 o 
   1   3  14        2.25        4.91      8.03 o 
   2   3  14      375.96      386.78     31.57 o 
   3   3  14       70.87       45.68     15.87 o 
  -6   4  14       42.03       39.15     15.95 o 
  -5   4  14        4.87       -1.60     10.76 o 
  -4   4  14      375.71      358.34     29.86 o 
  -3   4  14      581.66      555.24     34.33 o 
  -2   4  14      221.59      240.54     36.61 o 
  -1   4  14       54.30       61.25     22.92 o 
   0   4  14        6.17        5.42      8.23 o 
   1   4  14      424.37      474.92     50.98 o 
   2   4  14        8.79       18.80     12.20 o 
  -5   5  14        4.56       17.12     13.28 o 
  -4   5  14      270.16      287.05     28.41 o 
  -3   5  14        2.55        5.82     15.05 o 
  -2   5  14       99.01      123.18     29.43 o 
  -1   5  14       53.00       82.80     27.03 o 
   0   5  14      123.29      146.13     21.85 o 
   1   5  14      266.85      252.56     39.01 o 
  -4   6  14      147.09      157.60     23.34 o 
  -3   6  14       16.69       13.00     18.13 o 
  -2   6  14       45.79       69.46     27.37 o 
  -1   6  14        4.09       -7.53     14.03 o 
   0   6  14      198.02      207.50     26.35 o 
  -3   7  14       26.91       30.45     21.90 o 
  -2   7  14       86.75      125.23     33.19 o 
  -2  -8  15        3.81        7.19     14.37 o 
  -1  -8  15      237.46      255.46     28.19 o 
   0  -8  15        2.97       -3.45     10.02 o 
   1  -8  15       61.16       64.43     17.79 o 
   2  -8  15       10.14        8.34     11.97 o 
  -3  -7  15       65.21       56.80     21.90 o 
  -2  -7  15      204.05      212.48     37.64 o 
  -1  -7  15       65.24       78.83     18.10 o 
   0  -7  15       62.52       74.43     17.77 o 
   1  -7  15      270.92      298.72     29.15 o 
   2  -7  15       20.98       32.83     14.15 o 
   3  -7  15      137.17      152.60     35.58 o 
  -4  -6  15      122.84      120.44     31.14 o 
  -3  -6  15        0.95        4.45     11.29 o 
  -2  -6  15      476.86      436.59     46.88 o 
  -1  -6  15        7.85        5.26      9.35 o 
   0  -6  15      174.11      236.02     35.07 o 
   1  -6  15      211.48      199.09     23.58 o 
   2  -6  15      251.33      240.35     26.18 o 
   3  -6  15      169.91      134.47     33.19 o 
  -4  -5  15       66.27       82.46     26.35 o 
  -3  -5  15      180.91      127.62     30.11 o 
  -2  -5  15      569.65      556.01     50.98 o 
  -1  -5  15       74.21       87.35     16.32 o 
   0  -5  15      215.04      219.10     22.47 o 
   1  -5  15       67.46       85.28     16.93 o 
   2  -5  15      478.28      455.75     47.22 o 
   3  -5  15       54.13       59.54     24.29 o 
  -5  -4  15      188.16      219.32     38.32 o 
  -4  -4  15       15.11       15.40     14.37 o 
  -3  -4  15      318.45      342.16     41.06 o 
  -2  -4  15       95.18       97.86     24.98 o 
  -1  -4  15      883.49      908.43     76.13 o 
   0  -4  15      114.68      111.57     17.96 o 
   1  -4  15      149.61      148.14     34.73 o 
   2  -4  15      172.17      183.74     32.50 o 
   3  -4  15       20.34       12.66     16.08 o 
   4  -4  15       30.93       34.39     15.00 o 
  -5  -3  15       11.79       10.71     11.16 o 
  -4  -3  15        9.98        8.45     10.88 o 
  -3  -3  15      255.41      270.31     24.73 o 
  -2  -3  15      186.32      190.14     20.77 o 
  -1  -3  15       10.75        6.86      6.49 o 
   0  -3  15       92.09      102.27     15.57 o 
   1  -3  15      372.61      395.88     39.69 o 
   2  -3  15      126.38      139.94     29.43 o 
   3  -3  15      156.65      176.24     23.71 o 
   4  -3  15       20.93       20.92     13.06 o 
  -6  -2  15       24.02       27.13     14.30 o 
  -5  -2  15        9.85       15.63     11.57 o 
  -4  -2  15      227.47      274.05     48.93 o 
  -3  -2  15        6.55       22.58     10.51 o 
  -2  -2  15      262.87      259.56     22.86 o 
  -1  -2  15      131.35      116.35     12.79 o 
   0  -2  15      145.61      120.20     12.97 o 
   1  -2  15      367.07      387.15     21.91 o 
   2  -2  15        3.34       -0.53      5.69 o 
   3  -2  15      157.43      168.08     18.67 o 
   4  -2  15        7.93        8.44     11.64 o 
  -6  -1  15      105.78      152.71     25.49 o 
  -5  -1  15       76.03       79.38     18.65 o 
  -4  -1  15      117.71      132.82     20.19 o 
  -3  -1  15      123.91      132.71     19.07 o 
  -2  -1  15      708.97      770.86     38.49 o 
  -1  -1  15        7.85        0.22      6.72 o 
   0  -1  15        2.48        5.49      5.70 o 
   1  -1  15       68.59      108.44     13.80 o 
   2  -1  15      283.48      331.73     22.37 o 
   3  -1  15      111.23      110.11     16.39 o 
  -6   0  15        2.02       -0.17      9.78 o 
  -5   0  15      203.63      210.54     25.87 o 
  -4   0  15        6.97        4.06      9.84 o 
  -3   0  15        2.11        3.92      7.89 o 
  -2   0  15      445.23      420.13     48.07 o 
  -1   0  15        1.22        2.79      7.06 o 
   0   0  15      525.04      591.34     26.07 o 
   1   0  15        2.43        1.89      5.72 o 
   2   0  15      293.86      338.28     22.75 o 
   3   0  15       26.46       19.98     13.52 o 
  -6   1  15      111.56      126.06     23.13 o 
  -5   1  15      115.41      122.79     21.05 o 
  -4   1  15       95.18      114.31     19.58 o 
  -3   1  15      351.18      378.06     28.91 o 
  -2   1  15        6.81        4.83      7.84 o 
  -1   1  15      272.89      335.31     36.95 o 
   0   1  15      102.36       94.81     15.78 o 
   1   1  15        3.50        9.23      7.94 o 
   2   1  15      219.75      252.72     26.18 o 
   3   1  15        3.25       11.73     10.72 o 
  -6   2  15      114.93       99.99     21.43 o 
  -5   2  15       43.83       51.73     22.58 o 
  -4   2  15       55.13       59.57     15.74 o 
  -3   2  15      695.62      677.82     37.04 o 
  -2   2  15      141.64      155.60     19.32 o 
  -1   2  15      526.90      584.41     49.27 o 
   0   2  15        2.01       -3.42      6.29 o 
   1   2  15      171.86      194.16     23.09 o 
   2   2  15       12.57       16.88     21.21 o 
   3   2  15      260.74      264.15     42.77 o 
  -6   3  15       35.18       36.47     17.37 o 
  -5   3  15        2.00       -1.33      9.78 o 
  -4   3  15      157.12      147.96     21.92 o 
  -3   3  15      103.66       97.33     17.83 o 
  -2   3  15      727.74      677.47     55.09 o 
  -1   3  15      103.35      119.07     27.71 o 
   0   3  15        2.34        1.89      7.13 o 
   1   3  15      196.51      205.24     24.06 o 
   2   3  15        5.49        1.67      9.31 o 
  -5   4  15       15.70        8.73     12.55 o 
  -4   4  15       95.13      118.05     20.90 o 
  -3   4  15        1.17       -2.93      9.05 o 
  -2   4  15      220.60      215.56     35.93 o 
  -1   4  15        4.49       21.90     17.79 o 
   0   4  15      173.55      210.73     24.39 o 
   1   4  15      185.66      215.60     26.29 o 
  -5   5  15       48.71       70.50     19.69 o 
  -4   5  15      128.96      130.46     22.50 o 
  -3   5  15       99.80      115.31     30.11 o 
  -2   5  15       76.32       97.51     28.74 o 
  -1   5  15       48.05       44.82     22.58 o 
   0   5  15      150.38      171.76     35.58 o 
  -4   6  15       36.49       41.06     23.61 o 
  -3   6  15       52.44       64.67     26.69 o 
  -2   6  15       19.50       41.74     24.64 o 
  -1   6  15       20.35       10.95     19.16 o 
  -1  -8  16       22.04       29.70     14.91 o 
   0  -8  16        8.16       15.20     13.18 o 
   1  -8  16      148.79      143.24     24.51 o 
  -2  -7  16       86.50       81.43     29.43 o 
  -1  -7  16       38.01       28.39     13.67 o 
   0  -7  16      252.74      319.67     30.23 o 
   1  -7  16        0.88       -4.00     10.26 o 
   2  -7  16       82.23       87.37     19.93 o 
  -3  -6  16      206.71      223.09     39.35 o 
  -2  -6  16       48.68       56.11     23.95 o 
  -1  -6  16      247.22      259.46     26.18 o 
   0  -6  16      208.88      202.55     23.92 o 
   1  -6  16      199.41      187.50     23.92 o 
   2  -6  16      121.41      130.70     32.16 o 
   3  -6  16        1.47       -2.05     14.71 o 
  -4  -5  16       30.10       49.61     21.90 o 
  -3  -5  16      213.47      205.29     36.61 o 
  -2  -5  16      150.47      150.89     31.14 o 
  -1  -5  16      353.02      364.99     47.05 o 
   0  -5  16        8.48       13.30     10.18 o 
   1  -5  16        2.21       -2.89      8.70 o 
   2  -5  16       41.21       26.69     18.13 o 
   3  -5  16       64.09       38.32     21.21 o 
  -5  -4  16        3.34        7.53     14.37 o 
  -4  -4  16       85.83       88.96     28.74 o 
  -3  -4  16      293.72      303.49     41.40 o 
  -2  -4  16     1030.83     1016.21     66.38 o 
  -1  -4  16       71.91       80.06     23.95 o 
   0  -4  16        2.63        9.06      9.26 o 
   1  -4  16      139.64      131.05     28.06 o 
   2  -4  16        5.43       14.37     15.40 o 
   3  -4  16      105.33      131.39     33.19 o 
  -5  -3  16       63.96       54.06     16.77 o 
  -4  -3  16      357.97      410.78     32.20 o 
  -3  -3  16       69.69       70.62     17.79 o 
  -2  -3  16      210.98      212.10     22.12 o 
  -1  -3  16      169.27      144.05     26.69 o 
   0  -3  16      512.92      530.34     31.07 o 
   1  -3  16       98.72      102.99     25.32 o 
   2  -3  16       98.09       80.06     25.32 o 
   3  -3  16      119.90      151.13     27.71 o 
  -5  -2  16       62.20       68.60     19.11 o 
  -4  -2  16       79.75      109.17     19.47 o 
  -3  -2  16       76.98       86.41     16.93 o 
  -2  -2  16       19.74       23.51     11.18 o 
  -1  -2  16      197.22      197.42     20.68 o 
   0  -2  16      601.40      626.95     33.38 o 
   1  -2  16        7.70       16.25      7.58 o 
   2  -2  16      318.40      368.61     24.46 o 
   3  -2  16       84.95       83.00     25.83 o 
  -5  -1  16      102.47      121.79     21.85 o 
  -4  -1  16        0.31       -1.79      8.63 o 
  -3  -1  16      307.34      315.46     27.21 o 
  -2  -1  16      487.67      509.66     41.74 o 
  -1  -1  16      332.05      347.67     40.72 o 
   0  -1  16      215.56      246.02     18.55 o 
   1  -1  16       13.07       13.28      7.58 o 
   2  -1  16      246.36      256.16     21.51 o 
   3  -1  16        2.32       -3.68      6.60 o 
  -5   0  16       43.25       44.30     16.25 o 
  -4   0  16        2.22        0.19      8.83 o 
  -3   0  16      720.94      753.96     39.43 o 
  -2   0  16        0.08       -3.45      7.49 o 
  -1   0  16      578.41      602.88     48.93 o 
   0   0  16      220.63      238.24     18.59 o 
   1   0  16      276.50      316.09     22.10 o 
   2   0  16       51.90       46.41     11.91 o 
   3   0  16       65.02       72.87     18.98 o 
  -5   1  16        3.40       -1.74      9.95 o 
  -4   1  16       36.39       41.55     14.95 o 
  -3   1  16      474.24      468.48     32.49 o 
  -2   1  16       32.01       34.06     12.46 o 
  -1   1  16       70.81       90.67     24.64 o 
   0   1  16       30.03       36.78     12.23 o 
   1   1  16      274.61      271.98     26.61 o 
   2   1  16       10.85       24.22     12.69 o 
  -5   2  16       52.06       70.63     18.37 o 
  -4   2  16      209.98      214.54     25.52 o 
  -3   2  16        1.75       -0.26      8.70 o 
  -2   2  16       95.20      104.36     26.35 o 
  -1   2  16       61.91       76.99     23.95 o 
   0   2  16      165.86      172.22     22.92 o 
   1   2  16       71.48      106.00     28.91 o 
   2   2  16        3.93       14.92     11.06 o 
  -5   3  16       45.67       56.05     17.58 o 
  -4   3  16       14.08        0.30     11.98 o 
  -3   3  16       92.93       97.83     18.72 o 
  -2   3  16      499.73      523.50     51.32 o 
  -1   3  16      125.77      137.55     30.79 o 
   0   3  16      172.07      222.40     37.30 o 
   1   3  16       17.79       12.42     10.27 o 
  -5   4  16       94.29       85.37     21.17 o 
  -4   4  16        0.11        5.53     11.25 o 
  -3   4  16      176.54      193.32     36.61 o 
  -2   4  16        9.52        8.55     16.08 o 
  -1   4  16       76.67      107.10     30.45 o 
   0   4  16       86.71       94.44     29.08 o 
   1   4  16        2.38        8.34     10.77 o 
  -4   5  16        0.73       -1.03     15.40 o 
  -3   5  16      265.86      342.50     47.22 o 
  -2   5  16        1.91       -1.37     18.82 o 
  -1   5  16       29.81       52.35     27.37 o 
  -2  -7  17        5.73       -4.79     15.40 o 
  -1  -7  17      205.70      218.64     39.35 o 
   0  -7  17       26.91       26.11     14.22 o 
   1  -7  17      245.64      273.45     29.47 o 
  -3  -6  17      118.81       90.33     30.45 o 
  -2  -6  17      363.23      291.86     43.11 o 
  -1  -6  17      396.91      429.75     48.93 o 
   0  -6  17        6.24       13.54     11.72 o 
   1  -6  17       86.31       90.00     19.35 o 
   2  -6  17       24.66       38.32     22.24 o 
  -4  -5  17       88.50       71.85     28.06 o 
  -3  -5  17        1.88       10.61     16.77 o 
  -2  -5  17      147.44      167.66     33.87 o 
  -1  -5  17      260.47      273.73     39.35 o 
   0  -5  17       93.18       86.52     18.38 o 
   1  -5  17       37.25       44.82     22.24 o 
   2  -5  17       54.92       71.17     26.00 o 
  -4  -4  17       46.64       22.92     21.90 o 
  -3  -4  17        6.87        6.16     16.42 o 
  -2  -4  17       76.12       39.01     20.53 o 
  -1  -4  17      148.30      151.23     29.43 o 
   0  -4  17       43.88       59.69     15.36 o 
   1  -4  17       15.30       11.63     15.40 o 
   2  -4  17       87.15       96.49     28.40 o 
  -4  -3  17      100.76      119.23     22.07 o 
  -3  -3  17       95.04      123.86     30.11 o 
  -2  -3  17        8.77       17.11     17.11 o 
  -1  -3  17        4.59       -3.08     13.69 o 
   0  -3  17      198.46      246.35     33.53 o 
   1  -3  17       47.76       55.43     21.56 o 
   2  -3  17      102.67       95.72     18.98 o 
   3  -3  17       26.47       28.40     21.21 o 
  -5  -2  17       65.69       95.64     21.09 o 
  -4  -2  17        0.46       -3.67      9.84 o 
  -3  -2  17      145.25      141.16     20.92 o 
  -2  -2  17        2.38       -2.42      8.34 o 
  -1  -2  17      516.09      555.65     33.12 o 
   0  -2  17      217.56      218.20     20.62 o 
   1  -2  17       96.25      101.93     14.50 o 
   2  -2  17      113.79      152.91     22.85 o 
  -5  -1  17       28.02       38.34     15.34 o 
  -4  -1  17      149.99      168.11     23.43 o 
  -3  -1  17       48.28       65.79     16.32 o 
  -2  -1  17       67.21       71.57     15.68 o 
  -1  -1  17      298.88      304.18     37.30 o 
   0  -1  17      112.33      141.42     15.63 o 
   1  -1  17      137.71      185.66     18.26 o 
   2  -1  17       22.27       27.73     10.71 o 
  -5   0  17       31.19       33.97     15.11 o 
  -4   0  17      580.19      624.71     39.79 o 
  -3   0  17       13.87        9.90      9.91 o 
  -2   0  17      118.90      133.65     21.90 o 
  -1   0  17       81.16       86.91     24.64 o 
   0   0  17       54.55       83.13     16.27 o 
   1   0  17       48.80       68.71     14.37 o 
   2   0  17       79.30       85.92     18.41 o 
  -5   1  17      110.95      113.27     23.44 o 
  -4   1  17      163.50      195.30     25.16 o 
  -3   1  17       31.30       19.60     12.66 o 
  -2   1  17      145.76      187.50     33.87 o 
  -1   1  17        0.26        4.11     12.66 o 
   0   1  17      558.89      575.17     52.35 o 
   1   1  17        8.96       17.90     10.50 o 
   2   1  17       75.02       63.32     17.37 o 
  -5   2  17       59.35       73.01     19.71 o 
  -4   2  17        1.65       -8.77     11.46 o 
  -3   2  17       43.52       28.57     12.82 o 
  -2   2  17       30.67       32.85     18.48 o 
  -1   2  17      344.14      393.14     44.48 o 
   0   2  17      153.53      166.29     32.50 o 
   1   2  17        0.25        0.65      8.38 o 
  -4   3  17        0.24       -0.53     10.88 o 
  -3   3  17      146.99      133.44     32.16 o 
  -2   3  17        4.45       -6.50     13.69 o 
  -1   3  17      262.09      303.84     43.11 o 
   0   3  17       15.84       24.98     17.45 o 
   1   3  17       39.61       64.42     17.84 o 
  -4   4  17       40.79       83.84     20.80 o 
  -3   4  17      232.79      212.14     39.69 o 
  -2   4  17       38.68       52.01     26.00 o 
  -1   4  17      178.61      216.93     39.35 o 
   0   4  17       40.21       43.11     22.92 o 
  -2  -6  18       15.73       18.48     19.16 o 
  -1  -6  18       49.46       45.16     23.61 o 
   0  -6  18       80.84      113.63     24.12 o 
   1  -6  18        2.87       13.34     18.48 o 
  -3  -5  18       35.15       44.48     24.29 o 
  -2  -5  18       30.78       28.74     21.90 o 
  -1  -5  18       36.00       52.35     23.27 o 
   0  -5  18       89.53       60.43     16.56 o 
   1  -5  18       21.87       13.69     17.79 o 
  -3  -4  18      116.82      143.02     33.87 o 
  -2  -4  18      164.18      148.15     32.85 o 
  -1  -4  18      103.30      114.28     28.74 o 
   0  -4  18        0.73        2.05     13.00 o 
   1  -4  18      244.34      283.65     40.03 o 
   2  -4  18      163.55      180.66     36.61 o 
  -4  -3  18       40.99       57.14     25.66 o 
  -3  -3  18      180.88      224.80     38.32 o 
  -2  -3  18       86.52       68.09     24.29 o 
  -1  -3  18       72.06       85.54     25.32 o 
   0  -3  18       54.90       53.72     21.56 o 
   1  -3  18      329.97      322.11     29.03 o 
   2  -3  18       36.60       36.46     28.06 o 
  -4  -2  18      438.06      494.06     36.41 o 
  -3  -2  18        0.63       19.24     12.31 o 
  -2  -2  18      428.77      517.13     50.47 o 
  -1  -2  18      483.50      577.56     49.61 o 
   0  -2  18       37.64       38.55     13.17 o 
   1  -2  18      127.29      158.85     22.26 o 
   2  -2  18       15.71       19.34     12.90 o 
  -4  -1  18      325.03      288.27     29.88 o 
  -3  -1  18       22.67       26.51     13.06 o 
  -2  -1  18      132.85      146.76     21.14 o 
  -1  -1  18      148.03      148.84     29.77 o 
   0  -1  18      154.87      149.18     29.77 o 
   1  -1  18       58.32       76.93     14.12 o 
   2  -1  18       91.24      116.09     22.20 o 
  -4   0  18       17.76       23.68     13.39 o 
  -3   0  18       25.98       35.81     14.36 o 
  -2   0  18      121.64      179.29     32.85 o 
  -1   0  18        1.95        4.45     13.34 o 
   0   0  18       79.66      113.60     28.40 o 
   1   0  18       25.65       42.09     14.49 o 
  -4   1  18       11.79        1.16     10.86 o 
  -3   1  18       93.30       89.75     18.98 o 
  -2   1  18        0.94       -4.45     11.63 o 
  -1   1  18      118.37      194.69     35.58 o 
   0   1  18      178.55      174.16     34.22 o 
   1   1  18      180.27      183.06     31.14 o 
  -4   2  18       47.65       49.58     17.05 o 
  -3   2  18       17.52       24.29     18.82 o 
  -2   2  18       17.18       18.82     17.45 o 
  -1   2  18      487.65      554.98     55.09 o 
   0   2  18        6.73       19.85     17.11 o 
  -3   3  18        4.42       17.11     17.45 o 
  -2   3  18       20.50        9.92     16.42 o 
  -1   3  18      115.17      149.52     34.56 o 
  -2  -5  19       25.82       -1.71     18.13 o 
  -1  -5  19       52.25       57.14     25.32 o 
  -3  -4  19      188.62      216.24     40.72 o 
  -2  -4  19       86.60      122.15     32.16 o 
  -1  -4  19      104.67      120.10     31.14 o 
   1  -4  19      186.42      217.27     37.98 o 
  -3  -3  19       26.96       34.22     23.27 o 
  -2  -3  19       94.16      110.52     29.43 o 
  -1  -3  19       35.95       38.66     21.90 o 
   1  -3  19       37.18       31.68     13.66 o 
  -3  -2  19       80.81       94.02     19.71 o 
  -2  -2  19       83.82      121.31     20.57 o 
   1  -2  19        1.01        3.48     10.33 o 
  -4  -1  19        0.06       -6.78     10.77 o 
  -3  -1  19      207.13      234.51     27.55 o 
  -2  -1  19       23.43       32.16     18.13 o 
  -1  -1  19       54.19       73.91     24.64 o 
   0  -1  19      145.63      169.37     32.16 o 
   1  -1  19        7.08        5.04      8.87 o 
  -4   0  19       37.95       21.16     14.49 o 
  -3   0  19       56.63       40.21     15.68 o 
  -2   0  19       28.92       54.40     22.58 o 
  -1   0  19       77.02      149.52     32.16 o 
   0   0  19       39.59       70.14     24.98 o 
  -3   1  19        0.72        5.82     16.08 o 
  -2   1  19       39.45       15.40     18.13 o 
  -1   1  19       13.44        2.05     14.03 o 
   0   1  19       11.04      -10.95     13.34 o 
  -3   2  19        0.01      -10.95     13.34 o 
  -2   2  19      111.20      135.84     33.53 o 
  -1   2  19        8.21        8.21     14.71 o 
  -2  -3  20       93.31      116.33     30.79 o 
  -2  -2  20        6.02       12.66     16.42 o 
  -2  -1  20      102.10      149.18     32.85 o 
  -1  -1  20       88.02       92.38     28.06 o 
  -2   0  20      188.27      164.24     35.93 o 
                                                 
